# Supplementary material for: Genomic signatures characterize leukocyte infiltration in myositis muscles
Source: BMC Med Genomics. 2012 Nov 21;5:53. doi: 10.1186/1755-8794-5-53 (PMC3541209; doi:10.1186/1755-8794-5-53)
Supplement: Additional file 1 — Table S1. 837 differentially expressed transcripts in myositis compared to normal controls. [file 1755-8794-5-53-S1.xls]

## Sheet: Sheet1
Table S1. 837 differentially expressed transcripts in myositis compared to the normal control
Probe ID	log2(FC)	Pval	Adj.Pval	Gene.Symbol	Gene.Title	Chromosomal.Location	Pathway	Trans.Membrane	Entrez.Gene
1405_i_at	2.82222	0.00631291	0.034623	CCL5	chemokine (C-C motif) ligand 5	chr17q11.2-q12	---	Y	6352
1552402_at	-2.82309	4.69573e-07	0.000959273	CALML6	calmodulin-like 6	chr1p36.33	---	N	163688
1552701_a_at	1.67574	0.000788563	0.0138954	CARD16	caspase recruitment domain family, member 16	---	---	N	114769
1552703_s_at	1.3987	0.008849	0.04134	CARD16 /// CASP1	caspase recruitment domain family, member 16 /// caspase 1, apoptosis-related cysteine peptidase (interleukin 1, beta, convertase)	chr11q23	Apoptosis // GenMAPP /// Apoptosis_KEGG // GenMAPP	N	114769 /// 834
1554735_a_at	-1.03174	0.000405393	0.0108801	TRIM7	tripartite motif-containing 7	chr5q35.3	---	N	81786
1554899_s_at	1.9048	0.00280311	0.0232792	FCER1G	Fc fragment of IgE, high affinity I, receptor for; gamma polypeptide	chr1q23	---	Y	2207
1555229_a_at	1.65748	0.000445747	0.0111368	C1S	complement component 1, s subcomponent	chr12p13	Complement_Activation_Classical // GenMAPP	N	716
1555349_a_at	1.67495	0.00393007	0.0276795	ITGB2	integrin, beta 2 (complement component 3 receptor 3 and 4 subunit)	chr21q22.3	Integrin-mediated_cell_adhesion_KEGG // GenMAPP	Y	3689
1555600_s_at	1.16331	0.00647487	0.0350556	APOL4	apolipoprotein L, 4	chr22q11.2-q13.2	---	Y	80832
1555728_a_at	2.01331	0.00217802	0.020363	MS4A4A	membrane-spanning 4-domains, subfamily A, member 4	chr11q12	---	Y	51338
1555736_a_at	1.20655	0.000727553	0.0132049	AGTRAP	angiotensin II receptor-associated protein	chr1p36.22	---	Y	57085
1555759_a_at	2.29737	0.00525389	0.0314643	CCL5	chemokine (C-C motif) ligand 5	chr17q11.2-q12	---	Y	6352
1555778_a_at	3.3064	0.000192953	0.00805446	POSTN	periostin, osteoblast specific factor	chr13q13.3	---	N	10631
1555812_a_at	1.29598	0.00190172	0.0193538	ARHGDIB	Rho GDP dissociation inhibitor (GDI) beta	chr12p12.3	G13_Signaling_Pathway // GenMAPP	N	397
1555852_at	2.12058	0.00012626	0.00740261	---	---	---	---	N	---
1556499_s_at	1.72689	0.00863467	0.0407609	COL1A1	collagen, type I, alpha 1	chr17q21.33	Inflammatory_Response_Pathway // GenMAPP	N	1277
1557116_at	1.48663	0.000704473	0.0132049	APOL6	apolipoprotein L, 6	chr22q12.3	---	Y	80830
1557994_at	-1.20873	0.00473368	0.0300892	TTN	titin	chr2q31	---	N	7273
1559429_a_at	-1.50622	0.00702588	0.0365858	C3orf43	chromosome 3 open reading frame 43	chr3q29	---	N	255798
1559867_at	-1.21652	0.000769255	0.0136671	---	---	---	---	N	---
1559883_s_at	1.46917	0.000132745	0.00742317	SAMHD1	SAM domain and HD domain 1	chr20pter-q12	---	N	25939
1560750_at	-1.40781	0.00423427	0.0285679	LOC151121	hypothetical LOC151121	chr2q21.1	---	N	151121
1563487_at	-1.21802	0.00183542	0.0192677	---	---	---	---	N	---
1564807_at	-1.37189	0.00591019	0.0334473	LOC100288320	Hypothetical protein LOC100288320	chr1p32.2	---	N	100288320
1567628_at	2.3937	0.000431029	0.0111368	CD74	CD74 molecule, major histocompatibility complex, class II invariant chain	chr5q32	---	Y	972
1568592_at	1.49324	0.000139697	0.00742317	TRIM69	tripartite motif-containing 69	chr15q21.1	---	N	140691
1568955_at	1.14844	0.00336357	0.0256112	SRGAP2P1	SLIT-ROBO Rho GTPase activating protein 2 pseudogene 1	chr1p11.2	---	N	653464
1568957_x_at	1.13537	0.00200952	0.0198248	SRGAP2P1	SLIT-ROBO Rho GTPase activating protein 2 pseudogene 1	chr1p11.2	---	N	653464
200628_s_at	1.01408	0.00126009	0.0164661	WARS	tryptophanyl-tRNA synthetase	chr14q32.31	---	N	7453
200629_at	1.11865	0.0010552	0.0149955	WARS	tryptophanyl-tRNA synthetase	chr14q32.31	---	N	7453
200660_at	1.26976	0.00820785	0.0396593	S100A11	S100 calcium binding protein A11	chr1q21	---	N	6282
200701_at	1.06987	0.00401131	0.027718	NPC2	Niemann-Pick disease, type C2	chr14q24.3	---	N	10577
200742_s_at	1.1349	0.000115778	0.00718765	TPP1	tripeptidyl peptidase I	chr11p15	---	N	1200
200814_at	1.35941	1.04086e-05	0.00321188	PSME1	proteasome (prosome, macropain) activator subunit 1 (PA28 alpha)	chr14q11.2	Proteasome_Degradation // GenMAPP	N	5720
200838_at	1.02991	0.0028035	0.0232792	CTSB	cathepsin B	chr8p22	---	N	1508
200839_s_at	1.00143	0.00176165	0.0188906	CTSB	cathepsin B	chr8p22	---	N	1508
200872_at	1.24238	9.90447e-05	0.00691309	S100A10	S100 calcium binding protein A10	chr1q21	---	Y	6281
200887_s_at	2.25937	8.78808e-05	0.00639544	STAT1	signal transducer and activator of transcription 1, 91kDa	chr2q32.2	---	N	6772
200904_at	1.1394	0.00308264	0.0243578	HLA-E	major histocompatibility complex, class I, E	chr6p21.3	Proteasome_Degradation // GenMAPP	Y	3133
200905_x_at	1.47254	0.000106713	0.00706775	HLA-E	major histocompatibility complex, class I, E	chr6p21.3	Proteasome_Degradation // GenMAPP	Y	3133
200916_at	1.01386	0.00210486	0.0203308	TAGLN2	transgelin 2	chr1q21-q25	---	N	8407
200923_at	2.06292	3.70496e-06	0.001906	LGALS3BP	lectin, galactoside-binding, soluble, 3 binding protein	chr17q25	---	N	3959
200943_at	1.08449	0.0027085	0.0230144	HMGN1	high-mobility group nucleosome binding domain 1	chr21q22.3|21q22.2	---	N	3150
200968_s_at	1.06942	0.00278655	0.0232729	PPIB	peptidylprolyl isomerase B (cyclophilin B)	chr15q21-q22	---	Y	5479
200986_at	1.22356	0.00024574	0.0092567	SERPING1	serpin peptidase inhibitor, clade G (C1 inhibitor), member 1	chr11q12-q13.1	---	N	710
201012_at	1.44799	0.00176431	0.0188906	ANXA1	annexin A1	chr9q12-q21.2|9q12-q21.2	Prostaglandin_synthesis_regulation // GenMAPP	N	301
201028_s_at	1.01138	0.000692847	0.0132049	CD99	CD99 molecule	chrXp22.32; Yp11.3	---	Y	4267
201069_at	1.02405	0.0106513	0.045504	MMP2	matrix metallopeptidase 2 (gelatinase A, 72kDa gelatinase, 72kDa type IV collagenase)	chr16q13-q21	Matrix_Metalloproteinases // GenMAPP	N	4313
201137_s_at	1.98948	0.00536487	0.0319009	HLA-DPB1	major histocompatibility complex, class II, DP beta 1	chr6p21.3	---	Y	3115
201212_at	1.39116	0.000490657	0.0115948	LGMN	legumain	chr14q32.1	---	N	5641
201278_at	1.22247	0.0074853	0.0377596	DAB2	disabled homolog 2, mitogen-responsive phosphoprotein (Drosophila)	chr5p13	---	N	1601
201279_s_at	1.18101	0.00555758	0.0324743	DAB2	disabled homolog 2, mitogen-responsive phosphoprotein (Drosophila)	chr5p13	---	N	1601
201288_at	1.39719	0.00102523	0.0148785	ARHGDIB	Rho GDP dissociation inhibitor (GDI) beta	chr12p12.3	G13_Signaling_Pathway // GenMAPP	N	397
201312_s_at	1.07087	0.00522198	0.0313412	SH3BGRL	SH3 domain binding glutamic acid-rich protein like	chrXq13.3	---	N	6451
201360_at	1.09244	0.000203023	0.00820912	CST3	cystatin C	chr20p11.21	---	Y	1471
201372_s_at	-1.50749	0.000155466	0.00742317	CUL3	cullin 3	chr2q36.2	---	N	8452
201422_at	1.97416	0.000329984	0.0102909	IFI30	interferon, gamma-inducible protein 30	chr19p13.1	---	Y	10437
201426_s_at	1.04356	0.0022089	0.020509	VIM	vimentin	chr10p13	Striated_muscle_contraction // GenMAPP	N	7431
201487_at	1.35988	0.00706682	0.0366337	CTSC	cathepsin C	chr11q14.1-q14.3	---	N	1075
201494_at	1.03685	0.00100882	0.0148378	PRCP	prolylcarboxypeptidase (angiotensinase C)	chr11q14	---	Y	5547
201506_at	1.29329	0.00559469	0.0325692	TGFBI	transforming growth factor, beta-induced, 68kDa	chr5q31	---	Y	7045
201559_s_at	1.04889	0.00412757	0.028238	CLIC4	chloride intracellular channel 4	chr1p36.11	---	N	25932
201560_at	1.11539	0.00143866	0.0171637	CLIC4	chloride intracellular channel 4	chr1p36.11	---	N	25932
201565_s_at	1.29972	0.00580651	0.0330992	ID2	inhibitor of DNA binding 2, dominant negative helix-loop-helix protein	chr2p25	---	N	3398
201566_x_at	1.11148	0.00241362	0.0215293	ID2	inhibitor of DNA binding 2, dominant negative helix-loop-helix protein	chr2p25	---	N	3398
201579_at	1.31752	0.0100707	0.0441621	FAT1	FAT tumor suppressor homolog 1 (Drosophila)	chr4q35	---	Y	2195
201601_x_at	1.25668	0.000382556	0.0108518	IFITM1	interferon induced transmembrane protein 1 (9-27)	chr11p15.5	---	Y	8519
201641_at	1.04489	0.00179933	0.0191114	BST2	bone marrow stromal cell antigen 2	chr19p13.1	---	Y	684
201645_at	2.4033	0.00391259	0.0276589	TNC	tenascin C	chr9q33	---	Y	3371
201649_at	2.05262	3.90108e-06	0.001906	UBE2L6	ubiquitin-conjugating enzyme E2L 6	chr11q12	---	N	9246
201666_at	1.76325	0.00034311	0.0104013	TIMP1	TIMP metallopeptidase inhibitor 1	chrXp11.3-p11.23	MAPK_Cascade // GenMAPP /// Matrix_Metalloproteinases // GenMAPP	N	7076
201720_s_at	1.76281	0.00372979	0.0268912	LAPTM5	lysosomal protein transmembrane 5	chr1p34	---	Y	7805
201721_s_at	2.00257	0.00172777	0.0187805	LAPTM5	lysosomal protein transmembrane 5	chr1p34	---	Y	7805
201743_at	1.57945	0.0035943	0.0266908	CD14	CD14 molecule	chr5q22-q32|5q31.1	Electron_Transport_Chain // GenMAPP	N	929
201762_s_at	1.73653	3.01022e-05	0.00504543	PSME2	proteasome (prosome, macropain) activator subunit 2 (PA28 beta)	chr14q11.2	Proteasome_Degradation // GenMAPP	N	5721
201785_at	1.21861	0.000671177	0.0130302	RNASE1	ribonuclease, RNase A family, 1 (pancreatic)	chr14q11.2	---	Y	6035
201798_s_at	1.43058	0.00277758	0.0232311	MYOF	myoferlin	chr10q24	---	Y	26509
201847_at	1.38443	0.00194977	0.0195745	LIPA	lipase A, lysosomal acid, cholesterol esterase	chr10q23.2-q23.3	---	N	3988
201850_at	1.28955	0.0039894	0.0277065	CAPG	capping protein (actin filament), gelsolin-like	chr2p11.2	---	N	822
201858_s_at	1.28119	0.000262779	0.00968975	SRGN	serglycin	chr10q22.1	---	N	5552
201859_at	1.0577	0.00100382	0.0148378	SRGN	serglycin	chr10q22.1	---	N	5552
201952_at	1.23271	0.0106143	0.0454908	ALCAM	activated leukocyte cell adhesion molecule	chr3q13.1	---	Y	214
201954_at	1.09242	0.00157857	0.0180986	ARPC1B	actin related protein 2/3 complex, subunit 1B, 41kDa	chr7q22.1	---	N	10095
202016_at	1.59883	0.0094965	0.0427963	MEST	mesoderm specific transcript homolog (mouse)	chr7q32	---	Y	4232
202075_s_at	1.61698	0.00131225	0.0166947	PLTP	phospholipid transfer protein	chr20q12-q13.1	---	N	5360
202086_at	1.81393	0.0114979	0.0475368	MX1	myxovirus (influenza virus) resistance 1, interferon-inducible protein p78 (mouse)	chr21q22.3	---	N	4599
202145_at	1.26366	0.000561527	0.0122062	LY6E	lymphocyte antigen 6 complex, locus E	chr8q24.3	---	N	4061
202180_s_at	1.05959	0.00521338	0.0313412	MVP	major vault protein	chr16p13.1-p11.2	---	N	9961
202206_at	1.79308	0.000890984	0.0145126	ARL4C	ADP-ribosylation factor-like 4C	chr2q37.1	---	N	10123
202207_at	2.6485	0.000160385	0.00746301	ARL4C	ADP-ribosylation factor-like 4C	chr2q37.1	---	N	10123
202237_at	2.3776	0.000278245	0.00972172	NNMT	nicotinamide N-methyltransferase	chr11q23.1	---	N	4837
202238_s_at	2.16909	0.000784713	0.0138954	NNMT	nicotinamide N-methyltransferase	chr11q23.1	---	N	4837
202239_at	1.04288	0.000698557	0.0132049	PARP4	poly (ADP-ribose) polymerase family, member 4	chr13q11	---	N	143
202269_x_at	3.30327	5.12737e-05	0.00581108	GBP1	guanylate binding protein 1, interferon-inducible, 67kDa	chr1p22.2	---	N	2633
202270_at	3.32121	3.5136e-05	0.00504543	GBP1	guanylate binding protein 1, interferon-inducible, 67kDa	chr1p22.2	---	N	2633
202284_s_at	1.35903	0.007614	0.0380523	CDKN1A	cyclin-dependent kinase inhibitor 1A (p21, Cip1)	chr6p21.2	Cell_cycle_KEGG // GenMAPP /// G1_to_S_cell_cycle_Reactome // GenMAPP	N	1026
202291_s_at	1.38378	0.00118511	0.0159731	MGP	matrix Gla protein	chr12p13.1-p12.3	---	N	4256
202295_s_at	1.02807	0.00657969	0.0352944	CTSH	cathepsin H	chr15q24-q25	---	N	1512
202307_s_at	1.97911	0.000119205	0.00718765	TAP1	transporter 1, ATP-binding cassette, sub-family B (MDR/TAP)	chr6p21.3	---	Y	6890
202310_s_at	2.04918	0.0120799	0.0489058	COL1A1	collagen, type I, alpha 1	chr17q21.33	Inflammatory_Response_Pathway // GenMAPP	N	1277
202357_s_at	1.75155	0.000580918	0.0123936	CFB	complement factor B	chr6p21.3	---	N	629
202391_at	1.26122	0.00775935	0.0384557	BASP1	brain abundant, membrane attached signal protein 1	chr5p15.1-p14	---	N	10409
202393_s_at	-1.14448	1.33648e-05	0.00356172	KLF10	Kruppel-like factor 10	chr8q22.2	---	N	7071
202403_s_at	1.40874	0.00966572	0.043128	COL1A2	collagen, type I, alpha 2	chr7q22.1	---	N	1278
202404_s_at	2.02801	0.00558489	0.0325692	COL1A2	collagen, type I, alpha 2	chr7q22.1	---	N	1278
202411_at	2.01328	0.00113214	0.0156023	IFI27	interferon, alpha-inducible protein 27	chr14q32	---	Y	3429
202450_s_at	1.34046	0.00263929	0.0226915	CTSK	cathepsin K	chr1q21	---	N	1513
202454_s_at	1.83501	0.00542822	0.0320514	ERBB3	v-erb-b2 erythroblastic leukemia viral oncogene homolog 3 (avian)	chr12q13	---	Y	2065
202503_s_at	2.42765	0.000211712	0.00838693	KIAA0101	KIAA0101	chr15q22.31	---	N	9768
202510_s_at	1.02056	0.0100925	0.0442244	TNFAIP2	tumor necrosis factor, alpha-induced protein 2	chr14q32	---	N	7127
202531_at	1.48789	0.00245675	0.0216926	IRF1	interferon regulatory factor 1	chr5q31.1	Apoptosis // GenMAPP	N	3659
202546_at	1.6862	5.20477e-05	0.00581108	VAMP8	vesicle-associated membrane protein 8 (endobrevin)	chr2p12-p11.2	---	Y	8673
202589_at	1.83096	0.000558016	0.0122062	TYMS	thymidylate synthetase	chr18p11.32	---	N	7298
202598_at	1.01823	0.000702453	0.0132049	S100A13	S100 calcium binding protein A13	chr1q21	---	N	6284
202625_at	1.42793	0.00908823	0.0419583	LYN	v-yes-1 Yamaguchi sarcoma viral related oncogene homolog	chr8q13	---	N	4067
202626_s_at	1.4334	0.00320164	0.0249108	LYN	v-yes-1 Yamaguchi sarcoma viral related oncogene homolog	chr8q13	---	N	4067
202627_s_at	1.48884	0.000168466	0.00774842	SERPINE1	serpin peptidase inhibitor, clade E (nexin, plasminogen activator inhibitor type 1), member 1	chr7q21.3-q22	Blood_Clotting_Cascade // GenMAPP /// TGF_Beta_Signaling_Pathway // GenMAPP	N	5054
202628_s_at	1.28872	0.00300792	0.0239816	SERPINE1	serpin peptidase inhibitor, clade E (nexin, plasminogen activator inhibitor type 1), member 1	chr7q21.3-q22	Blood_Clotting_Cascade // GenMAPP /// TGF_Beta_Signaling_Pathway // GenMAPP	N	5054
202643_s_at	1.1439	0.00404513	0.0279019	TNFAIP3	tumor necrosis factor, alpha-induced protein 3	chr6q23	---	N	7128
202644_s_at	1.15221	0.0021254	0.0203512	TNFAIP3	tumor necrosis factor, alpha-induced protein 3	chr6q23	---	N	7128
202664_at	1.61765	0.00553977	0.0324743	WIPF1	WAS/WASL interacting protein family, member 1	chr2q31.1	---	N	7456
202672_s_at	1.12045	0.00508538	0.031051	ATF3	activating transcription factor 3	chr1q32.3	Hypertrophy_model // GenMAPP /// Smooth_muscle_contraction // GenMAPP	N	467
202687_s_at	1.24947	0.00143449	0.0171637	TNFSF10	tumor necrosis factor (ligand) superfamily, member 10	chr3q26	Apoptosis // GenMAPP /// Apoptosis_GenMAPP // GenMAPP	Y	8743
202688_at	1.12582	0.00717449	0.036954	TNFSF10	tumor necrosis factor (ligand) superfamily, member 10	chr3q26	Apoptosis // GenMAPP /// Apoptosis_GenMAPP // GenMAPP	Y	8743
202748_at	1.97468	0.000157043	0.00742317	GBP2	guanylate binding protein 2, interferon-inducible	chr1p22.2	---	N	2634
202770_s_at	1.01275	0.00919547	0.0421196	CCNG2	cyclin G2	chr4q21.1	G1_to_S_cell_cycle_Reactome // GenMAPP	N	901
202803_s_at	1.86312	0.00306363	0.024247	ITGB2	integrin, beta 2 (complement component 3 receptor 3 and 4 subunit)	chr21q22.3	Integrin-mediated_cell_adhesion_KEGG // GenMAPP	Y	3689
202820_at	1.25383	0.00326382	0.0251787	AHR	aryl hydrocarbon receptor	chr7p15	---	N	196
202847_at	1.3602	3.83411e-05	0.00504543	PCK2	phosphoenolpyruvate carboxykinase 2 (mitochondrial)	chr14q11.2	---	N	5106
202863_at	1.49627	0.000140207	0.00742317	SP100	SP100 nuclear antigen	chr2q37.1	---	N	6672
202864_s_at	1.27133	0.000107288	0.00706775	SP100	SP100 nuclear antigen	chr2q37.1	---	N	6672
202869_at	2.44826	0.000731979	0.0132049	OAS1	2',5'-oligoadenylate synthetase 1, 40/46kDa	chr12q24.1	---	N	4938
202902_s_at	2.15028	0.00074586	0.0133323	CTSS	cathepsin S	chr1q21	---	N	1520
202953_at	2.83914	1.63356e-05	0.00383103	C1QB	complement component 1, q subcomponent, B chain	chr1p36.12	Complement_Activation_Classical // GenMAPP	Y	713
202957_at	1.9069	0.00221643	0.020509	HCLS1	hematopoietic cell-specific Lyn substrate 1	chr3q13	---	N	3059
202965_s_at	1.85664	0.00341542	0.0258716	CAPN6	calpain 6	chrXq23	Integrin-mediated_cell_adhesion_KEGG // GenMAPP	N	827
202998_s_at	1.50302	0.00212948	0.0203512	LOXL2	lysyl oxidase-like 2	chr8p21.3-p21.2	---	N	4017
203028_s_at	1.21182	0.0013411	0.0167652	CYBA	cytochrome b-245, alpha polypeptide	chr16q24	---	Y	1535
203052_at	1.20595	0.000193703	0.00805446	C2	complement component 2	chr6p21.3	Complement_Activation_Classical // GenMAPP	N	717
203078_at	-1.13592	0.0025612	0.0223498	CUL2	cullin 2	chr10p11.21	---	N	8453
203085_s_at	1.4236	0.00122041	0.016299	TGFB1	transforming growth factor, beta 1	chr19q13.2|19q13.1	Cell_cycle_KEGG // GenMAPP /// TGF_Beta_Signaling_Pathway // GenMAPP	N	7040
203104_at	1.29845	0.00161936	0.0182177	CSF1R	colony stimulating factor 1 receptor	chr5q33-q35	---	Y	1436
203139_at	1.30017	0.00105881	0.0149955	DAPK1	death-associated protein kinase 1	chr9q34.1	---	N	1612
203148_s_at	2.51084	6.93484e-05	0.00615586	TRIM14	tripartite motif-containing 14	chr9q22.33	---	N	9830
203151_at	1.51653	0.00170636	0.0186712	MAP1A	microtubule-associated protein 1A	chr15q13-qter	---	N	4130
203185_at	1.45853	0.00538429	0.0319839	RASSF2	Ras association (RalGDS/AF-6) domain family member 2	chr20pter-p12.1	---	N	9770
203186_s_at	1.45461	0.00216083	0.020363	S100A4	S100 calcium binding protein A4	chr1q21	---	N	6275
203281_s_at	1.02571	0.000139753	0.00742317	UBA7	ubiquitin-like modifier activating enzyme 7	chr3p21	Proteasome_Degradation // GenMAPP	N	7318
203305_at	1.9574	0.00318793	0.0248879	F13A1	coagulation factor XIII, A1 polypeptide	chr6p25.3-p24.3	---	N	2162
203349_s_at	1.00993	0.00197915	0.0196341	ETV5	ets variant 5	chr3q28	---	N	2119
203394_s_at	-1.57869	5.60053e-07	0.000959273	HES1	hairy and enhancer of split 1, (Drosophila)	chr3q28-q29	---	N	3280
203416_at	1.91949	0.00128724	0.0166642	CD53	CD53 molecule	chr1p13	---	Y	963
203455_s_at	1.29201	0.000907296	0.0145126	SAT1	spermidine/spermine N1-acetyltransferase 1	chrXp22.1	Nucleotide_Metabolism // GenMAPP	N	6303
203471_s_at	1.67648	0.00105081	0.0149955	PLEK	pleckstrin	chr2p14-p13.3	---	N	5341
203473_at	1.35054	0.00203927	0.0199603	SLCO2B1	solute carrier organic anion transporter family, member 2B1	chr11q13	---	Y	11309
203474_at	1.91383	0.00214017	0.0203512	IQGAP2	IQ motif containing GTPase activating protein 2	chr5q13.3	G13_Signaling_Pathway // GenMAPP	N	10788
203547_at	1.11021	0.00159493	0.0181222	CD4	CD4 molecule	chr12pter-p12	---	Y	920
203561_at	1.44762	0.00721195	0.037037	FCGR2A	Fc fragment of IgG, low affinity IIa, receptor (CD32)	chr1q23	---	Y	2212
203567_s_at	1.0706	0.00141826	0.0171637	TRIM38	tripartite motif-containing 38	chr6p21.3	---	N	10475
203570_at	1.34774	0.00242949	0.0216084	LOXL1	lysyl oxidase-like 1	chr15q24-q25|15q22	---	N	4016
203595_s_at	1.58968	0.000835502	0.0140724	IFIT5	interferon-induced protein with tetratricopeptide repeats 5	chr10q23.31	---	N	24138
203596_s_at	1.28497	0.00143994	0.0171637	IFIT5	interferon-induced protein with tetratricopeptide repeats 5	chr10q23.31	---	N	24138
203610_s_at	1.37684	0.000720426	0.0132049	TRIM38	tripartite motif-containing 38	chr6p21.3	---	N	10475
203645_s_at	2.25744	0.000497952	0.011678	CD163	CD163 molecule	chr12p13.3	---	Y	9332
203729_at	1.2146	0.0014823	0.0175207	EMP3	epithelial membrane protein 3	chr19q13.3	---	Y	2014
203741_s_at	1.49793	0.00473924	0.0300892	ADCY7	adenylate cyclase 7	chr16q12-q13	Calcium_regulation_in_cardiac_cells // GenMAPP /// G_Protein_Signaling // GenMAPP /// Smooth_muscle_contraction // GenMAPP	Y	113
203760_s_at	1.22987	0.000226401	0.00879066	SLA	Src-like-adaptor	chr8q22.3-qter|8q24	---	N	6503
203761_at	1.39788	0.00101109	0.0148378	SLA	Src-like-adaptor	chr8q22.3-qter|8q24	---	N	6503
203824_at	-1.44903	0.00410362	0.0281728	TSPAN8	tetraspanin 8	chr12q14.1-q21.1	---	Y	7103
203828_s_at	1.95581	4.73671e-05	0.00566761	IL32	interleukin 32	chr16p13.3	---	N	9235
203868_s_at	2.40987	0.000921085	0.0145126	VCAM1	vascular cell adhesion molecule 1	chr1p32-p31	---	Y	7412
203879_at	1.11564	0.00821821	0.0396593	PIK3CD	phosphoinositide-3-kinase, catalytic, delta polypeptide	chr1p36.2	G13_Signaling_Pathway // GenMAPP	N	5293
203882_at	2.07281	3.24289e-05	0.00504543	IRF9	interferon regulatory factor 9	chr14q11.2	---	N	10379
203915_at	4.24874	0.000389401	0.0108801	CXCL9	chemokine (C-X-C motif) ligand 9	chr4q21	---	Y	4283
203920_at	1.11028	3.87651e-06	0.001906	NR1H3	nuclear receptor subfamily 1, group H, member 3	chr11p11.2	Nuclear_Receptors // GenMAPP	N	10062
203922_s_at	1.33094	0.00283655	0.0232792	CYBB	cytochrome b-245, beta polypeptide	chrXp21.1	---	Y	1536
203923_s_at	1.66099	0.0062309	0.0344797	CYBB	cytochrome b-245, beta polypeptide	chrXp21.1	---	Y	1536
203932_at	1.98334	0.000552329	0.0122062	HLA-DMB	major histocompatibility complex, class II, DM beta	chr6p21.3	---	Y	3109
203964_at	1.55944	0.000454311	0.0111798	NMI	N-myc (and STAT) interactor	chr2q23	---	N	9111
203989_x_at	1.39488	0.00235665	0.0213226	F2R	coagulation factor II (thrombin) receptor	chr5q13	GPCRDB_Class_A_Rhodopsin-like // GenMAPP /// GPCRDB_Other // GenMAPP	Y	2149
203991_s_at	-1.02807	0.00510243	0.0310685	KDM6A	lysine (K)-specific demethylase 6A	chrXp11.2	---	N	7403
204006_s_at	1.45091	0.00602508	0.0338362	FCGR3A /// FCGR3B	Fc fragment of IgG, low affinity IIIa, receptor (CD16a) /// Fc fragment of IgG, low affinity IIIb, receptor (CD16b)	chr1q23	---	Y	2214 /// 2215
204017_at	1.24838	0.00363007	0.026704	KDELR3	KDEL (Lys-Asp-Glu-Leu) endoplasmic reticulum protein retention receptor 3	chr22q13.1	---	Y	11015
204026_s_at	1.69883	0.000313994	0.0102017	ZWINT	ZW10 interactor	chr10q21-q22	---	N	11130
204057_at	1.6555	0.000521183	0.0118997	IRF8	interferon regulatory factor 8	chr16q24.1	---	N	3394
204070_at	3.14593	5.53514e-05	0.00581108	RARRES3	retinoic acid receptor responder (tazarotene induced) 3	chr11q23	---	Y	5920
204088_at	1.17433	0.000730014	0.0132049	P2RX4	purinergic receptor P2X, ligand-gated ion channel, 4	chr12q24.32	---	Y	5025
204103_at	1.48576	0.00408389	0.0281361	CCL4	chemokine (C-C motif) ligand 4	chr17q12	---	Y	6351
204112_s_at	1.2461	0.00869237	0.0408971	HNMT	histamine N-methyltransferase	chr2q22.1	---	N	3176
204116_at	1.69754	0.00632027	0.034623	IL2RG	interleukin 2 receptor, gamma (severe combined immunodeficiency)	chrXq13.1	Inflammatory_Response_Pathway // GenMAPP	Y	3561
204118_at	1.58409	0.00368255	0.0267904	CD48	CD48 molecule	chr1q21.3-q22	---	Y	962
204122_at	1.84637	0.000401116	0.0108801	TYROBP	TYRO protein tyrosine kinase binding protein	chr19q13.1	---	Y	7305
204137_at	1.80717	0.00131792	0.0166947	GPR137B	G protein-coupled receptor 137B	chr1q42-q43	---	Y	7107
204170_s_at	1.28357	0.00473331	0.0300892	CKS2	CDC28 protein kinase regulatory subunit 2	chr9q22	---	N	1164
204192_at	1.60855	0.0106375	0.045504	CD37	CD37 molecule	chr19q13.3	---	Y	951
204197_s_at	1.33853	0.00569782	0.0327782	RUNX3	runt-related transcription factor 3	chr1p36	TGF_Beta_Signaling_Pathway // GenMAPP	N	864
204198_s_at	1.45542	0.00811447	0.0394325	RUNX3	runt-related transcription factor 3	chr1p36	TGF_Beta_Signaling_Pathway // GenMAPP	N	864
204205_at	2.39734	0.000599646	0.0124059	APOBEC3G	apolipoprotein B mRNA editing enzyme, catalytic polypeptide-like 3G	chr22q13.1-q13.2	---	N	60489
204220_at	1.16943	0.00125871	0.0164661	GMFG	glia maturation factor, gamma	chr19q13.2	---	N	9535
204222_s_at	1.4282	0.00826052	0.0396593	GLIPR1	GLI pathogenesis-related 1	chr12q21.2	---	Y	11010
204224_s_at	1.6297	0.00415482	0.0282416	GCH1	GTP cyclohydrolase 1	chr14q22.1-q22.2	---	N	2643
204232_at	1.60725	0.000970795	0.0147838	FCER1G	Fc fragment of IgE, high affinity I, receptor for; gamma polypeptide	chr1q23	---	Y	2207
204268_at	1.124	0.00797167	0.0390869	S100A2	S100 calcium binding protein A2	chr1q21	---	N	6273
204279_at	2.5262	0.000133623	0.00742317	PSMB9	proteasome (prosome, macropain) subunit, beta type, 9 (large multifunctional peptidase 2)	chr6p21.3	Proteasome_Degradation // GenMAPP	N	5698
204415_at	2.22724	0.00213354	0.0203512	IFI6	interferon, alpha-inducible protein 6	chr1p35	---	Y	2537
204438_at	1.78133	0.00135375	0.0168715	MRC1 /// MRC1L1	mannose receptor, C type 1 /// mannose receptor, C type 1-like 1	chr10p12.33	---	Y	414308 /// 4360
204439_at	1.85765	0.0067833	0.0360566	IFI44L	interferon-induced protein 44-like	chr1p31.1	---	N	10964
204446_s_at	1.804	0.00280847	0.0232792	ALOX5	arachidonate 5-lipoxygenase	chr10q11.2	Eicosanoid_Synthesis // GenMAPP	N	240
204472_at	1.10765	0.0116188	0.0478219	GEM	GTP binding protein overexpressed in skeletal muscle	chr8q13-q21	---	N	2669
204480_s_at	1.05593	0.000603401	0.0124059	C9orf16	chromosome 9 open reading frame 16	chr9q34.1	---	N	79095
204502_at	1.42627	3.83416e-05	0.00504543	SAMHD1	SAM domain and HD domain 1	chr20pter-q12	---	N	25939
204527_at	1.14677	0.00256606	0.0223503	MYO5A	myosin VA (heavy chain 12, myoxin)	chr15q21	---	N	4644
204533_at	3.73587	3.82415e-05	0.00504543	CXCL10	chemokine (C-X-C motif) ligand 10	chr4q21	---	Y	3627
204588_s_at	1.42963	0.00168028	0.0186228	SLC7A7	solute carrier family 7 (cationic amino acid transporter, y+ system), member 7	chr14q11.2	---	Y	9056
204655_at	2.41476	0.0054438	0.0320876	CCL5	chemokine (C-C motif) ligand 5	chr17q11.2-q12	---	N	6352
204661_at	2.03327	0.00277401	0.0232311	CD52	CD52 molecule	chr1p36	---	Y	1043
204670_x_at	1.90184	0.00106713	0.0150398	HLA-DRB1 /// HLA-DRB4	major histocompatibility complex, class II, DR beta 1 /// major histocompatibility complex, class II, DR beta 4	chr6p21.3	---	Y	3123 /// 3126
204685_s_at	-1.34631	0.00195386	0.019582	ATP2B2	ATPase, Ca++ transporting, plasma membrane 2	chr3p25.3	Calcium_regulation_in_cardiac_cells // GenMAPP	Y	491
204698_at	1.954	0.00104071	0.0149919	ISG20	interferon stimulated exonuclease gene 20kDa	chr15q26	---	N	3669
204747_at	2.4081	0.0029364	0.0235837	IFIT3	interferon-induced protein with tetratricopeptide repeats 3	chr10q24	---	N	3437
204769_s_at	1.32809	3.64029e-05	0.00504543	TAP2	transporter 2, ATP-binding cassette, sub-family B (MDR/TAP)	chr6p21.3	---	Y	6891
204770_at	1.14223	0.000738591	0.0132833	TAP2	transporter 2, ATP-binding cassette, sub-family B (MDR/TAP)	chr6p21.3	---	Y	6891
204774_at	1.88714	0.00196761	0.0196192	EVI2A	ecotropic viral integration site 2A	chr17q11.2	---	Y	2123
204776_at	2.1251	0.00105886	0.0149955	THBS4	thrombospondin 4	chr5q13	---	N	7060
204780_s_at	1.48286	0.00232031	0.0211242	FAS	Fas (TNF receptor superfamily, member 6)	chr10q24.1	Apoptosis // GenMAPP /// Apoptosis_GenMAPP // GenMAPP /// Apoptosis_KEGG // GenMAPP	N	355
204781_s_at	1.27224	0.00692477	0.0365394	FAS	Fas (TNF receptor superfamily, member 6)	chr10q24.1	Apoptosis // GenMAPP /// Apoptosis_GenMAPP // GenMAPP /// Apoptosis_KEGG // GenMAPP	N	355
204787_at	1.94532	0.000137175	0.00742317	VSIG4	V-set and immunoglobulin domain containing 4	chrXq12-q13.3	---	Y	11326
204806_x_at	2.0445	2.52122e-05	0.00476835	HLA-F	major histocompatibility complex, class I, F	chr6p21.3	Proteasome_Degradation // GenMAPP	Y	3134
204820_s_at	2.23772	4.28577e-05	0.00539203	BTN3A2 /// BTN3A3	butyrophilin, subfamily 3, member A2 /// butyrophilin, subfamily 3, member A3	chr6p21.3 /// chr6p22.1	---	Y	10384 /// 11118
204821_at	2.27843	0.000197044	0.00811159	BTN3A3	butyrophilin, subfamily 3, member A3	chr6p21.3	---	Y	10384
204829_s_at	1.10474	0.00149459	0.0175902	FOLR2	folate receptor 2 (fetal)	chr11q13.3-q13.5	---	N	2350
204834_at	1.34639	0.0122266	0.0492888	FGL2	fibrinogen-like 2	chr7q11.23	---	N	10875
204858_s_at	1.05263	0.00230593	0.0210376	TYMP	thymidine phosphorylase	chr22q13|22q13.33	---	N	1890
204891_s_at	1.93602	0.00929579	0.0424134	LCK	lymphocyte-specific protein tyrosine kinase	chr1p34.3	Inflammatory_Response_Pathway // GenMAPP	N	3932
204912_at	1.96011	0.0013122	0.0166947	IL10RA	interleukin 10 receptor, alpha	chr11q23	---	Y	3587
204923_at	1.23883	0.00564863	0.0325692	SASH3	SAM and SH3 domain containing 3	chrXq26	---	N	54440
204955_at	1.41986	0.00369803	0.0267904	SRPX	sushi-repeat-containing protein, X-linked	chrXp21.1	---	N	8406
204971_at	1.26181	0.00704529	0.0365921	CSTA	cystatin A (stefin A)	chr3q21	---	N	1475
204972_at	1.94544	0.000657814	0.0128989	OAS2	2'-5'-oligoadenylate synthetase 2, 69/71kDa	chr12q24.2	---	N	4939
204994_at	1.33837	0.00458332	0.0298246	MX2	myxovirus (influenza virus) resistance 2 (mouse)	chr21q22.3	---	N	4600
205071_x_at	1.36626	0.00473787	0.0300892	XRCC4	X-ray repair complementing defective repair in Chinese hamster cells 4	chr5q13-q14	---	N	7518
205081_at	1.47368	0.00214018	0.0203512	CRIP1	cysteine-rich protein 1 (intestinal)	chr14q32.33	---	N	1396
205098_at	1.75806	0.000699705	0.0132049	CCR1	chemokine (C-C motif) receptor 1	chr3p21	GPCRDB_Class_A_Rhodopsin-like // GenMAPP /// Peptide_GPCRs // GenMAPP	Y	1230
205099_s_at	1.47466	0.00144031	0.0171637	CCR1	chemokine (C-C motif) receptor 1	chr3p21	GPCRDB_Class_A_Rhodopsin-like // GenMAPP /// Peptide_GPCRs // GenMAPP	Y	1230
205114_s_at	1.61945	0.00176196	0.0188906	CCL3 /// CCL3L1 /// CCL3L3	chemokine (C-C motif) ligand 3 /// chemokine (C-C motif) ligand 3-like 1 /// chemokine (C-C motif) ligand 3-like 3	chr17q11-q21 /// chr17q21.1	---	N	414062 /// 6348 /// 6349
205132_at	2.91256	1.15102e-06	0.000964061	ACTC1	actin, alpha, cardiac muscle 1	chr15q11-q14	Smooth_muscle_contraction // GenMAPP /// Smooth_muscle_contraction // GenMAPP /// Smooth_muscle_contraction // GenMAPP /// Striated_muscle_contraction // GenMAPP /// Striated_muscle_contraction // GenMAPP /// Striated_muscle_contraction // GenMAPP	N	70
205240_at	1.05393	0.00293236	0.0235837	GPSM2	G-protein signaling modulator 2 (AGS3-like, C. elegans)	chr1p13.3	---	N	29899
205242_at	2.11672	0.00564017	0.0325692	CXCL13	chemokine (C-X-C motif) ligand 13	chr4q21	---	N	10563
205269_at	1.98305	0.00397643	0.0277065	LCP2	lymphocyte cytosolic protein 2 (SH2 domain containing leukocyte protein of 76kDa)	chr5q33.1-qter	---	N	3937
205270_s_at	1.78087	0.00151255	0.0176655	LCP2	lymphocyte cytosolic protein 2 (SH2 domain containing leukocyte protein of 76kDa)	chr5q33.1-qter	---	N	3937
205285_s_at	1.45702	0.00257395	0.0223503	FYB	FYN binding protein	chr5p13.1	---	N	2533
205291_at	1.24076	0.00856676	0.0406695	IL2RB	interleukin 2 receptor, beta	chr22q13|22q13.1	Inflammatory_Response_Pathway // GenMAPP	Y	3560
205330_at	-1.31404	0.00104342	0.0149941	MN1	meningioma (disrupted in balanced translocation) 1	chr22q11|22q12.1	---	N	4330
205345_at	-1.01002	7.45465e-05	0.00615586	BARD1	BRCA1 associated RING domain 1	chr2q34-q35	---	N	580
205381_at	2.19812	0.00205691	0.0200593	LRRC17	leucine rich repeat containing 17	chr7q22.1	---	N	10234
205413_at	-1.20592	0.00914026	0.041978	MPPED2	metallophosphoesterase domain containing 2	chr11p13	---	N	744
205421_at	-1.66295	0.00373348	0.0268912	SLC22A3	solute carrier family 22 (extraneuronal monoamine transporter), member 3	chr6q26-q27	---	Y	6581
205483_s_at	2.06857	0.0119596	0.0486755	ISG15	ISG15 ubiquitin-like modifier	chr1p36.33	---	N	9636
205488_at	2.26836	0.00993068	0.0437798	GZMA	granzyme A (granzyme 1, cytotoxic T-lymphocyte-associated serine esterase 3)	chr5q11-q12	---	N	3001
205552_s_at	2.38757	0.001586	0.0181002	OAS1	2',5'-oligoadenylate synthetase 1, 40/46kDa	chr12q24.1	---	N	4938
205660_at	1.2037	0.00611236	0.0341954	OASL	2'-5'-oligoadenylate synthetase-like	chr12q24.2	---	N	8638
205749_at	-1.33505	0.000559621	0.0122062	CYP1A1	cytochrome P450, family 1, subfamily A, polypeptide 1	chr15q24.1	---	Y	1543
205786_s_at	1.40788	0.00381895	0.027239	ITGAM	integrin, alpha M (complement component 3 receptor 3 subunit)	chr16p11.2	Integrin-mediated_cell_adhesion_KEGG // GenMAPP	Y	3684
205821_at	1.83039	0.00616147	0.0343717	KLRK1	killer cell lectin-like receptor subfamily K, member 1	chr12p13.2-p12.3	---	Y	22914
205831_at	2.10716	0.00493838	0.0307365	CD2	CD2 molecule	chr1p13.1	---	Y	914
205859_at	1.11051	0.00497512	0.030858	LY86	lymphocyte antigen 86	chr6p25.1	---	N	9450
205890_s_at	2.84088	0.0047834	0.0302152	GABBR1 /// UBD	gamma-aminobutyric acid (GABA) B receptor, 1 /// ubiquitin D	chr6p21.3 /// chr6p21.31	GPCRDB_Class_C_Metabotropic_glutamate_pheromone // GenMAPP	N	10537 /// 2550
205940_at	4.49791	0.00029584	0.0100261	MYH3	myosin, heavy chain 3, skeletal muscle, embryonic	chr17p13.1	Striated_muscle_contraction // GenMAPP	N	4621
205943_at	2.29798	0.00614041	0.0342869	TDO2	tryptophan 2,3-dioxygenase	chr4q31-q32	---	N	6999
205988_at	1.55223	0.00101249	0.0148378	CD84	CD84 molecule	chr1q24	---	Y	8832
206011_at	1.48787	0.00639848	0.0348281	CASP1	caspase 1, apoptosis-related cysteine peptidase (interleukin 1, beta, convertase)	chr11q23	Apoptosis // GenMAPP /// Apoptosis_KEGG // GenMAPP	N	834
206026_s_at	1.43398	0.00677063	0.0360252	TNFAIP6	tumor necrosis factor, alpha-induced protein 6	chr2q23.3	---	N	7130
206082_at	2.91397	7.71074e-05	0.00623894	HCP5	HLA complex P5	chr6p21.3	---	N	10866
206100_at	1.9103	0.000130288	0.00742317	CPM	carboxypeptidase M	chr12q14.3	---	N	1368
206133_at	1.19885	0.00422687	0.0285509	XAF1	XIAP associated factor 1	chr17p13.1	---	N	54739
206150_at	1.48302	0.00687184	0.0364237	CD27	CD27 molecule	chr12p13	---	Y	939
206227_at	1.39669	0.00074298	0.0133214	CILP	cartilage intermediate layer protein, nucleotide pyrophosphohydrolase	chr15q22	---	N	8483
206247_at	1.28808	0.00762963	0.0380523	MICB	MHC class I polypeptide-related sequence B	chr6p21.3	---	N	4277
206271_at	1.93348	0.000134132	0.00742317	TLR3	toll-like receptor 3	chr4q35	---	Y	7098
206304_at	3.09424	1.89235e-05	0.0040649	MYBPH	myosin binding protein H	chr1q32.1	G13_Signaling_Pathway // GenMAPP	N	4608
206332_s_at	1.33919	0.00141552	0.0171637	IFI16	interferon, gamma-inducible protein 16	chr1q22	---	N	3428
206407_s_at	2.67129	0.00208385	0.0202279	CCL13	chemokine (C-C motif) ligand 13	chr17q11.2	---	N	6357
206584_at	2.13039	5.4384e-05	0.00581108	LY96	lymphocyte antigen 96	chr8q21.11	---	N	23643
206633_at	2.52319	7.39388e-05	0.00615586	CHRNA1	cholinergic receptor, nicotinic, alpha 1 (muscle)	chr2q24-q32	---	Y	1134
206666_at	2.20944	0.00354541	0.0264799	GZMK	granzyme K (granzyme 3; tryptase II)	chr5q11-q12	---	Y	3003
206682_at	1.3957	0.00700326	0.0365858	CLEC10A	C-type lectin domain family 10, member A	chr17p13.1	---	Y	10462
206710_s_at	1.54146	0.0113413	0.0470919	EPB41L3	erythrocyte membrane protein band 4.1-like 3	chr18p11.32	---	N	23136
206715_at	2.12639	0.000419511	0.0110296	TFEC	transcription factor EC	chr7q31.2	---	N	22797
206717_at	3.93638	0.00398597	0.0277065	MYH8	myosin, heavy chain 8, skeletal muscle, perinatal	chr17p13.1	Striated_muscle_contraction // GenMAPP	N	4626
206726_at	1.09413	0.00947274	0.042755	HPGDS	hematopoietic prostaglandin D synthase	chr4q22.3	---	N	27306
206771_at	-1.01665	0.00348678	0.026209	UPK3A	uroplakin 3A	chr22q13.31	---	Y	7380
206991_s_at	1.85333	0.00607736	0.0340321	CCR5	chemokine (C-C motif) receptor 5	chr3p21.31	GPCRDB_Class_A_Rhodopsin-like // GenMAPP /// GPCRDB_Other // GenMAPP /// Peptide_GPCRs // GenMAPP	Y	1234
207024_at	1.27019	0.00823126	0.0396593	CHRND	cholinergic receptor, nicotinic, delta	chr2q33-q34	---	Y	1144
207110_at	-1.22013	0.000642568	0.0127276	KCNJ12	potassium inwardly-rectifying channel, subfamily J, member 12	chr17p11.2	---	Y	3768
207164_s_at	-1.17953	0.00193029	0.0195126	ZNF238	zinc finger protein 238	chr1q44-qter	---	N	10472
207173_x_at	1.54575	0.00756877	0.0380523	CDH11	cadherin 11, type 2, OB-cadherin (osteoblast)	chr16q22.1	---	Y	1009
207191_s_at	1.05724	0.00873588	0.0409431	ISLR	immunoglobulin superfamily containing leucine-rich repeat	chr15q23-q24	---	N	3671
207238_s_at	2.08545	0.0077335	0.0384557	PTPRC	protein tyrosine phosphatase, receptor type, C	chr1q31-q32	---	Y	5788
207277_at	1.13478	0.00872394	0.0409431	CD209	CD209 molecule	chr19p13	---	N	30835
207332_s_at	-1.41898	0.00187197	0.0193538	TFRC	transferrin receptor (p90, CD71)	chr3q29	---	Y	7037
207537_at	-1.06381	0.00938678	0.0425965	PFKFB1	6-phosphofructo-2-kinase/fructose-2,6-biphosphatase 1	chrXp11.21	---	N	5207
207540_s_at	1.34071	0.00270758	0.0230144	SYK	spleen tyrosine kinase	chr9q22	---	N	6850
207571_x_at	1.2725	0.00027693	0.00972172	C1orf38	chromosome 1 open reading frame 38	chr1p35.3	---	N	9473
207655_s_at	1.76344	0.00354319	0.0264799	BLNK	B-cell linker	chr10q23.2-q23.33	---	N	29760
207697_x_at	1.01109	0.000288536	0.00989031	LILRB2	leukocyte immunoglobulin-like receptor, subfamily B (with TM and ITIM domains), member 2	chr19q13.4	---	Y	10288
208012_x_at	1.14047	0.00188742	0.0193538	SP110	SP110 nuclear body protein	chr2q37.1	---	N	3431
208018_s_at	1.13489	0.00825866	0.0396593	HCK	hemopoietic cell kinase	chr20q11-q12	---	N	3055
208296_x_at	1.82288	0.00232608	0.0211439	TNFAIP8	tumor necrosis factor, alpha-induced protein 8	chr5q23.1	---	N	25816
208306_x_at	1.93766	0.00113791	0.0156041	HLA-DRB1	Major histocompatibility complex, class II, DR beta 1	chr6p21.3	---	Y	3123
208430_s_at	-1.29509	0.000406405	0.0108801	DTNA	dystrobrevin, alpha	chr18q12	---	N	1837
208451_s_at	1.87007	0.000112892	0.00718765	C4A /// C4B /// LOC100292046 /// LOC100294156	complement component 4A (Rodgers blood group) /// complement component 4B (Chido blood group) /// similar to Complement component 4A (Rodgers blood group) /// similar to complement component 4A (Rodgers blood group)	chr6p21.3	Complement_Activation_Classical // GenMAPP	N	100292046 /// 100294156 /// 720 /// 721
208567_s_at	-1.27674	0.000490985	0.0115948	KCNJ12 /// KCNJ18 /// LOC100131509 /// LOC100290070	potassium inwardly-rectifying channel, subfamily J, member 12 /// thyrotoxic periodic paralysis susceptibility ion channel /// similar to inward rectifying K+ channel negative regulator Kir2.2v /// similar to potassium inwardly-rectifying channel J2	chr17p11.2	---	Y	100131509 /// 100134444 /// 100290070 /// 3768
208621_s_at	1.19991	0.00577263	0.0329873	EZR	ezrin	chr6q25.2-q26	---	N	7430
208622_s_at	1.31313	0.0011177	0.015492	EZR	ezrin	chr6q25.2-q26	---	N	7430
208623_s_at	1.36919	0.000466627	0.0113051	EZR	ezrin	chr6q25.2-q26	---	N	7430
208659_at	1.41489	0.000324993	0.0102879	CLIC1	chloride intracellular channel 1	chr6p22.1-p21.2	---	N	1192
208691_at	-1.38063	0.00800912	0.0392293	TFRC	transferrin receptor (p90, CD71)	chr3q29	---	Y	7037
208729_x_at	2.10405	6.05874e-06	0.00250892	HLA-B	major histocompatibility complex, class I, B	chr6p21.3	Proteasome_Degradation // GenMAPP	Y	3106
208747_s_at	1.68551	0.000529287	0.0118997	C1S	complement component 1, s subcomponent	chr12p13	Complement_Activation_Classical // GenMAPP	N	716
208812_x_at	1.93105	1.14652e-06	0.000964061	HLA-C	major histocompatibility complex, class I, C	chr6p21.3	Proteasome_Degradation // GenMAPP	Y	3107
208829_at	1.19399	0.00282872	0.0232792	TAPBP	TAP binding protein (tapasin)	chr6p21.3	---	Y	6892
208850_s_at	1.23159	0.00828596	0.03969	THY1	Thy-1 cell surface antigen	chr11q22.3-q23	---	N	7070
208885_at	1.7729	0.00132896	0.0167203	LCP1	lymphocyte cytosolic protein 1 (L-plastin)	chr13q14.3	---	N	3936
208890_s_at	1.20789	0.000147254	0.00742317	PLXNB2	plexin B2	chr22q13.33	---	N	23654
208894_at	2.1639	0.00139975	0.0171363	HLA-DRA	major histocompatibility complex, class II, DR alpha	chr6p21.3	---	Y	3122
208965_s_at	1.39765	0.000815287	0.0138954	IFI16	interferon, gamma-inducible protein 16	chr1q22	---	N	3428
208966_x_at	1.37393	0.000915489	0.0145126	IFI16	interferon, gamma-inducible protein 16	chr1q22	---	N	3428
208997_s_at	1.07736	0.00186757	0.0193538	UCP2	uncoupling protein 2 (mitochondrial, proton carrier)	chr11q13	Electron_Transport_Chain // GenMAPP	N	7351
208998_at	1.25413	0.000898809	0.0145126	UCP2	uncoupling protein 2 (mitochondrial, proton carrier)	chr11q13	Electron_Transport_Chain // GenMAPP	N	7351
209040_s_at	3.14004	1.74853e-05	0.00394294	PSMB8	proteasome (prosome, macropain) subunit, beta type, 8 (large multifunctional peptidase 7)	chr6p21.3	Proteasome_Degradation // GenMAPP	N	5696
209083_at	1.58156	0.00585163	0.0332443	CORO1A	coronin, actin binding protein, 1A	chr16p11.2	---	N	11151
209101_at	1.78507	0.00152932	0.0177278	CTGF	connective tissue growth factor	chr6q23.1	---	N	1490
209118_s_at	1.16949	0.0046998	0.0300771	TUBA1A	tubulin, alpha 1a	chr12q12-q14.3	---	N	7846
209124_at	1.31728	0.000229778	0.00886308	MYD88	myeloid differentiation primary response gene (88)	chr3p22	---	N	4615
209138_x_at	3.72788	0.000729376	0.0132049	IGL@	Immunoglobulin lambda locus	chr22q11.1-q11.2	---	N	3535
209140_x_at	1.87212	4.41249e-06	0.00199003	HLA-B	major histocompatibility complex, class I, B	chr6p21.3	Proteasome_Degradation // GenMAPP	Y	3106
209160_at	1.56604	0.00197294	0.0196341	AKR1C3	aldo-keto reductase family 1, member C3 (3-alpha hydroxysteroid dehydrogenase, type II)	chr10p15-p14	---	N	8644
209170_s_at	1.20316	0.00952095	0.0428735	GPM6B	glycoprotein M6B	chrXp22.2	---	Y	2824
209191_at	1.61874	0.00501303	0.0308733	TUBB6	tubulin, beta 6	chr18p11.21	---	N	84617
209201_x_at	1.71924	0.00135994	0.0168715	CXCR4	chemokine (C-X-C motif) receptor 4	chr2q21	GPCRDB_Class_A_Rhodopsin-like // GenMAPP /// Peptide_GPCRs // GenMAPP	Y	7852
209267_s_at	1.12522	0.011832	0.0484433	SLC39A8	solute carrier family 39 (zinc transporter), member 8	chr4q22-q24	---	Y	64116
209310_s_at	1.01835	0.00330309	0.025282	CASP4	caspase 4, apoptosis-related cysteine peptidase	chr11q22.2-q22.3	Apoptosis // GenMAPP /// Apoptosis_KEGG // GenMAPP	N	837
209312_x_at	2.03288	0.000855192	0.0142359	HLA-DRB1 /// HLA-DRB4 /// HLA-DRB5	major histocompatibility complex, class II, DR beta 1 /// major histocompatibility complex, class II, DR beta 4 /// major histocompatibility complex, class II, DR beta 5	chr6p21.3	---	Y	3123 /// 3126 /// 3127
209374_s_at	3.2456	0.00862964	0.0407609	IGHM	immunoglobulin heavy constant mu	chr14q32.33	---	Y	3507
209410_s_at	-1.2374	0.00114115	0.0156041	GRB10	growth factor receptor-bound protein 10	chr7p12-p11.2	---	N	2887
209417_s_at	1.54749	4.55411e-05	0.00556265	IFI35	interferon-induced protein 35	chr17q21	---	N	3430
209499_x_at	1.08851	0.000281885	0.00972172	TNFSF12-TNFSF13 /// TNFSF13	TNFSF12-TNFSF13 readthrough /// tumor necrosis factor (ligand) superfamily, member 13	chr17p13.1	---	Y	407977 /// 8741
209536_s_at	1.03663	0.000963662	0.0147518	EHD4	EH-domain containing 4	chr15q11.1	---	N	30844
209540_at	1.47311	0.00239478	0.0214688	IGF1	insulin-like growth factor 1 (somatomedin C)	chr12q22-q23	---	N	3479
209545_s_at	1.21244	6.71378e-05	0.00615586	RIPK2	receptor-interacting serine-threonine kinase 2	chr8q21	---	N	8767
209546_s_at	1.13584	0.00212308	0.0203512	APOL1	apolipoprotein L, 1	chr22q13.1	---	Y	8542
209568_s_at	1.41655	0.000455734	0.0111798	RGL1	ral guanine nucleotide dissociation stimulator-like 1	chr1q25.3	---	N	23179
209596_at	2.29836	0.00318112	0.0248794	MXRA5	matrix-remodelling associated 5	chrXp22.33	---	N	25878
209619_at	1.86714	0.000805737	0.0138954	CD74	CD74 molecule, major histocompatibility complex, class II invariant chain	chr5q32	---	Y	972
209671_x_at	1.69997	0.00562292	0.0325692	TRA@ /// TRAC	T cell receptor alpha locus /// T cell receptor alpha constant	chr14q11 /// chr14q11.2	---	N	28755 /// 6955
209761_s_at	1.2547	0.000940961	0.0145949	SP110	SP110 nuclear body protein	chr2q37.1	---	N	3431
209762_x_at	1.27931	0.00256167	0.0223498	SP110	SP110 nuclear body protein	chr2q37.1	---	N	3431
209770_at	1.57668	0.00119579	0.0160742	BTN3A1	butyrophilin, subfamily 3, member A1	chr6p22.1	---	Y	11119
209773_s_at	1.64525	0.00236561	0.0213328	RRM2	ribonucleotide reductase M2	chr2p25-p24	---	N	6241
209806_at	1.00403	0.00160688	0.0181771	HIST1H2BK	histone cluster 1, H2bk	chr6p21.33	---	N	85236
209823_x_at	2.06257	0.00393476	0.0276795	HLA-DQB1	major histocompatibility complex, class II, DQ beta 1	chr6p21.3	---	Y	3119
209835_x_at	1.20043	0.0110768	0.0464254	CD44	CD44 molecule (Indian blood group)	chr11p13	---	Y	960
209840_s_at	1.62105	0.000639093	0.0127276	LRRN3	leucine rich repeat neuronal 3	chr7q31.1	---	Y	54674
209841_s_at	1.36946	0.000995984	0.0148378	LRRN3	leucine rich repeat neuronal 3	chr7q31.1	---	Y	54674
209846_s_at	2.31216	0.000213292	0.00839283	BTN3A2	butyrophilin, subfamily 3, member A2	chr6p22.1	---	Y	11118
209879_at	1.21194	0.00180407	0.0191271	SELPLG	selectin P ligand	chr12q24	---	Y	6404
209901_x_at	1.50008	0.0002557	0.00948841	AIF1	allograft inflammatory factor 1	chr6p21.3	---	N	199
209906_at	1.36315	0.00150417	0.0176115	C3AR1	complement component 3a receptor 1	chr12p13.31	GPCRDB_Class_A_Rhodopsin-like // GenMAPP /// Peptide_GPCRs // GenMAPP	Y	719
209924_at	2.755	0.00221432	0.020509	CCL18	chemokine (C-C motif) ligand 18 (pulmonary and activation-regulated)	chr17q11.2	---	N	6362
209949_at	1.32103	0.00717902	0.036954	NCF2	neutrophil cytosolic factor 2	chr1q25	---	N	4688
209969_s_at	3.44149	6.43694e-05	0.00608706	STAT1	signal transducer and activator of transcription 1, 91kDa	chr2q32.2	---	N	6772
209970_x_at	1.50367	0.000366703	0.0106964	CASP1	caspase 1, apoptosis-related cysteine peptidase (interleukin 1, beta, convertase)	chr11q23	Apoptosis // GenMAPP /// Apoptosis_KEGG // GenMAPP	N	834
210029_at	1.29698	0.0113124	0.0470388	IDO1	indoleamine 2,3-dioxygenase 1	chr8p12-p11	---	N	3620
210072_at	1.91827	0.00564948	0.0325692	CCL19	chemokine (C-C motif) ligand 19	chr9p13	---	N	6363
210140_at	1.38484	0.00873611	0.0409431	CST7	cystatin F (leukocystatin)	chr20p11.21	---	N	8530
210147_at	-1.3185	0.00462357	0.0298875	ART3	ADP-ribosyltransferase 3	chr4p15.1-p14|4p15.1-p14|4p15.1-p14	---	Y	419
210163_at	3.03283	0.00791037	0.0389735	CXCL11	chemokine (C-X-C motif) ligand 11	chr4q21.2	---	Y	6373
210164_at	1.80828	0.00696055	0.0365394	GZMB	granzyme B (granzyme 2, cytotoxic T-lymphocyte-associated serine esterase 1)	chr14q11.2	Apoptosis // GenMAPP /// Apoptosis_GenMAPP // GenMAPP	N	3002
210218_s_at	1.14169	0.00192459	0.0194885	SP100	SP100 nuclear antigen	chr2q37.1	---	N	6672
210260_s_at	1.8512	0.00725403	0.0371444	TNFAIP8	tumor necrosis factor, alpha-induced protein 8	chr5q23.1	---	N	25816
210314_x_at	1.01209	0.000432867	0.0111368	TNFSF13	tumor necrosis factor (ligand) superfamily, member 13	chr17p13.1	---	Y	8741
210393_at	-1.28849	0.00619082	0.0344372	LGR5	leucine-rich repeat-containing G protein-coupled receptor 5	chr12q22-q23	---	Y	8549
210395_x_at	1.77574	0.0038383	0.0273438	MYL4	myosin, light chain 4, alkali; atrial, embryonic	chr17q21-qter	Smooth_muscle_contraction // GenMAPP /// Striated_muscle_contraction // GenMAPP	N	4635
210495_x_at	1.31731	0.000862192	0.0142798	FN1	fibronectin 1	chr2q34	Inflammatory_Response_Pathway // GenMAPP	N	2335
210514_x_at	1.71427	6.41012e-05	0.00608706	HLA-G	major histocompatibility complex, class I, G	chr6p21.3	Proteasome_Degradation // GenMAPP	Y	3135
210519_s_at	1.09144	0.00874525	0.0409532	NQO1	NAD(P)H dehydrogenase, quinone 1	chr16q22.1	---	N	1728
210538_s_at	2.07255	0.000189228	0.00805446	BIRC3	baculoviral IAP repeat-containing 3	chr11q22	Apoptosis // GenMAPP /// Apoptosis_GenMAPP // GenMAPP	N	330
210592_s_at	1.27607	0.00060555	0.0124059	SAT1	spermidine/spermine N1-acetyltransferase 1	chrXp22.1	Nucleotide_Metabolism // GenMAPP	N	6303
210609_s_at	1.28047	0.00163715	0.018353	TP53I3	tumor protein p53 inducible protein 3	chr2p23.3	---	N	9540
210644_s_at	1.29381	0.000994695	0.0148378	LAIR1	leukocyte-associated immunoglobulin-like receptor 1	chr19q13.4	---	Y	3903
210736_x_at	-1.05503	0.000451003	0.0111798	DTNA	dystrobrevin, alpha	chr18q12	---	N	1837
210754_s_at	1.25989	0.00225821	0.0207848	LYN	v-yes-1 Yamaguchi sarcoma viral related oncogene homolog	chr8q13	---	N	4067
210757_x_at	1.23107	0.00269556	0.0230144	DAB2	disabled homolog 2, mitogen-responsive phosphoprotein (Drosophila)	chr5p13	---	N	1601
210764_s_at	1.17214	0.00803354	0.0392505	CYR61	cysteine-rich, angiogenic inducer, 61	chr1p31-p22	Hypertrophy_model // GenMAPP	N	3491
210785_s_at	1.50027	0.000151449	0.00742317	C1orf38	chromosome 1 open reading frame 38	chr1p35.3	---	N	9473
210797_s_at	1.13655	0.00969774	0.0432259	OASL	2'-5'-oligoadenylate synthetase-like	chr12q24.2	---	N	8638
210809_s_at	3.515	0.00017088	0.00774842	POSTN	periostin, osteoblast specific factor	chr13q13.3	---	N	10631
210813_s_at	1.35208	0.00695459	0.0365394	XRCC4	X-ray repair complementing defective repair in Chinese hamster cells 4	chr5q13-q14	---	N	7518
210837_s_at	-1.0564	0.012248	0.0493199	PDE4D	phosphodiesterase 4D, cAMP-specific (phosphodiesterase E3 dunce homolog, Drosophila)	chr5q12	G_Protein_Signaling // GenMAPP /// Smooth_muscle_contraction // GenMAPP	N	5144
210895_s_at	1.95409	0.000440635	0.0111368	CD86	CD86 molecule	chr3q21	Inflammatory_Response_Pathway // GenMAPP	Y	942
210915_x_at	2.0826	0.00541187	0.0320514	TRBC1	T cell receptor beta constant 1	chr7q34	---	Y	28639
210972_x_at	1.96144	0.00443221	0.0291323	TRA@ /// TRAC /// TRAJ17 /// TRAV20	T cell receptor alpha locus /// T cell receptor alpha constant /// T cell receptor alpha joining 17 /// T cell receptor alpha variable 20	chr14q11 /// chr14q11.2	---	Y	28663 /// 28738 /// 28755 /// 6955
210982_s_at	2.22001	0.000979687	0.0148039	HLA-DRA	major histocompatibility complex, class II, DR alpha	chr6p21.3	---	Y	3122
210999_s_at	-1.31766	0.00108206	0.0151051	GRB10	growth factor receptor-bound protein 10	chr7p12-p11.2	---	N	2887
211006_s_at	1.07572	0.0114776	0.0474899	KCNB1	potassium voltage-gated channel, Shab-related subfamily, member 1	chr20q13.2	Calcium_regulation_in_cardiac_cells // GenMAPP	Y	3745
211071_s_at	2.20948	0.000509139	0.0118669	MLLT11	myeloid/lymphoid or mixed-lineage leukemia (trithorax homolog, Drosophila); translocated to, 11	chr1q21	---	N	10962
211075_s_at	1.12007	0.000336953	0.0103286	CD47	CD47 molecule	chr3q13.1-q13.2	---	Y	961
211122_s_at	3.8705	0.000313376	0.0102017	CXCL11	chemokine (C-X-C motif) ligand 11	chr4q21.2	---	Y	6373
211273_s_at	-1.28678	0.0102821	0.0446665	TBX1	T-box 1	chr22q11.21	---	N	6899
211366_x_at	1.38067	0.000171072	0.00774842	CASP1	caspase 1, apoptosis-related cysteine peptidase (interleukin 1, beta, convertase)	chr11q23	Apoptosis // GenMAPP /// Apoptosis_KEGG // GenMAPP	N	834
211367_s_at	1.68391	0.000444271	0.0111368	CASP1	caspase 1, apoptosis-related cysteine peptidase (interleukin 1, beta, convertase)	chr11q23	Apoptosis // GenMAPP /// Apoptosis_KEGG // GenMAPP	N	834
211368_s_at	1.55886	0.0027351	0.0230733	CASP1	caspase 1, apoptosis-related cysteine peptidase (interleukin 1, beta, convertase)	chr11q23	Apoptosis // GenMAPP /// Apoptosis_KEGG // GenMAPP	N	834
211430_s_at	4.70106	0.000660187	0.0129023	IGH@ /// IGHG1 /// IGHG2 /// IGHM /// IGHV4-31 /// LOC100290146 /// LOC100294459	immunoglobulin heavy locus /// immunoglobulin heavy constant gamma 1 (G1m marker) /// immunoglobulin heavy constant gamma 2 (G2m marker) /// immunoglobulin heavy constant mu /// immunoglobulin heavy variable 4-31 /// hypothetical protein LOC100290146 /// similar to immunoglobulin lambda-like polypeptide 1	chr14q32.33	Inflammatory_Response_Pathway // GenMAPP	Y	100290146 /// 100294459 /// 28396 /// 3492 /// 3500 /// 3501 /// 3507
211493_x_at	-1.12814	0.00119809	0.0160742	DTNA	dystrobrevin, alpha	chr18q12	---	N	1837
211528_x_at	1.87401	7.96356e-06	0.00291815	HLA-G	major histocompatibility complex, class I, G	chr6p21.3	Proteasome_Degradation // GenMAPP	Y	3135
211529_x_at	2.0477	9.77299e-06	0.00321188	HLA-G	major histocompatibility complex, class I, G	chr6p21.3	Proteasome_Degradation // GenMAPP	Y	3135
211530_x_at	1.59839	6.90342e-05	0.00615586	HLA-G	major histocompatibility complex, class I, G	chr6p21.3	Proteasome_Degradation // GenMAPP	Y	3135
211562_s_at	-1.17717	0.00825651	0.0396593	LMOD1	leiomodin 1 (smooth muscle)	chr1q32	---	N	25802
211637_x_at	1.82344	0.0124773	0.0497651	IGH@ /// IGHA1 /// IGHA2 /// IGHD /// IGHG1 /// IGHG3 /// IGHG4 /// IGHM /// IGHV3-23 /// LOC100126583 /// LOC100290146 /// LOC652128	immunoglobulin heavy locus /// immunoglobulin heavy constant alpha 1 /// immunoglobulin heavy constant alpha 2 (A2m marker) /// immunoglobulin heavy constant delta /// immunoglobulin heavy constant gamma 1 (G1m marker) /// immunoglobulin heavy constant gamma 3 (G3m marker) /// immunoglobulin heavy constant gamma 4 (G4m marker) /// immunoglobulin heavy constant mu /// immunoglobulin heavy variable…	chr14q32.33	Inflammatory_Response_Pathway // GenMAPP	Y	100126583 /// 100290146 /// 28442 /// 3492 /// 3493 /// 3494 /// 3495 /// 3500 /// 3502 /// 3503 /// 3507 /// 652128
211644_x_at	2.94155	0.00972703	0.0432698	IGK@ /// IGKC /// IGKV3-20 /// LOC100291682	immunoglobulin kappa locus /// immunoglobulin kappa constant /// immunoglobulin kappa variable 3-20 /// similar to hCG1686089	chr2p12	---	N	100291682 /// 28912 /// 3514 /// 50802
211645_x_at	2.88047	0.0072141	0.037037	---	---	---	---	N	---
211654_x_at	1.63201	0.0106562	0.045504	HLA-DQB1	major histocompatibility complex, class II, DQ beta 1	chr6p21.3	---	Y	3119
211656_x_at	1.73505	0.00376906	0.0270146	HLA-DQB1 /// LOC100294318	major histocompatibility complex, class II, DQ beta 1 /// similar to major histocompatibility complex, class II, DQ beta 1	chr6p21.3	---	Y	100294318 /// 3119
211719_x_at	1.30501	0.000677834	0.0130728	FN1	fibronectin 1	chr2q34	Inflammatory_Response_Pathway // GenMAPP	N	2335
211725_s_at	1.35387	2.84279e-05	0.00504543	BID	BH3 interacting domain death agonist	chr22q11.1	Apoptosis // GenMAPP /// Apoptosis_GenMAPP // GenMAPP	N	637
211742_s_at	2.00861	0.00244923	0.0216589	EVI2B	ecotropic viral integration site 2B	chr17q11.2	---	Y	2124
211795_s_at	1.56291	0.00910742	0.0419583	FYB	FYN binding protein	chr5p13.1	---	N	2533
211796_s_at	2.38559	0.00542415	0.0320514	TRBC1	T cell receptor beta constant 1	chr7q34	---	Y	28639
211798_x_at	1.856	0.0122318	0.0492888	IGLJ3	immunoglobulin lambda joining 3	chr22q11.1-q11.2	---	N	28831
211799_x_at	2.08159	9.9796e-06	0.00321188	HLA-C	major histocompatibility complex, class I, C	chr6p21.3	Proteasome_Degradation // GenMAPP	Y	3107
211864_s_at	1.58	0.0017383	0.0188386	MYOF	myoferlin	chr10q24	---	Y	26509
211902_x_at	1.78275	0.00470186	0.0300771	TRA@	T cell receptor alpha locus	chr14q11.2	---	N	6955
211911_x_at	2.19011	2.20763e-06	0.00143815	HLA-B	major histocompatibility complex, class I, B	chr6p21.3	Proteasome_Degradation // GenMAPP	Y	3106
211919_s_at	1.60927	0.00090675	0.0145126	CXCR4	chemokine (C-X-C motif) receptor 4	chr2q21	GPCRDB_Class_A_Rhodopsin-like // GenMAPP /// Peptide_GPCRs // GenMAPP	Y	7852
211963_s_at	1.09043	0.000921982	0.0145126	ARPC5	actin related protein 2/3 complex, subunit 5, 16kDa	chr1q25.3	---	N	10092
211990_at	2.02425	0.000383849	0.0108518	HLA-DPA1	major histocompatibility complex, class II, DP alpha 1	chr6p21.3	---	Y	3113
211991_s_at	2.38421	0.000562848	0.0122062	HLA-DPA1	major histocompatibility complex, class II, DP alpha 1	chr6p21.3	---	Y	3113
212067_s_at	1.658	0.000435857	0.0111368	C1R	complement component 1, r subcomponent	chr12p13	Complement_Activation_Classical // GenMAPP	N	715
212092_at	1.23204	0.00825501	0.0396593	PEG10	paternally expressed 10	chr7q21	---	N	23089
212216_at	1.0082	0.00311171	0.0244886	PREPL	prolyl endopeptidase-like	chr2p21	---	N	9581
212240_s_at	-1.00772	0.000443811	0.0111368	PIK3R1	phosphoinositide-3-kinase, regulatory subunit 1 (alpha)	chr5q13.1	---	N	5295
212311_at	1.56679	0.0125302	0.049942	SEL1L3	sel-1 suppressor of lin-12-like 3 (C. elegans)	chr4p15.2	---	Y	23231
212372_at	1.15898	0.00532512	0.0317288	MYH10	myosin, heavy chain 10, non-muscle	chr17p13	---	N	4628
212414_s_at	1.35848	0.00745852	0.0377236	GLYR1 /// SEPT6	glyoxylate reductase 1 homolog (Arabidopsis) /// septin 6	chr16p13.3 /// chrXq24	---	N	23157 /// 84656
212464_s_at	1.35177	0.000931868	0.0145126	FN1	fibronectin 1	chr2q34	Inflammatory_Response_Pathway // GenMAPP	N	2335
212488_at	1.34183	0.00775645	0.0384557	COL5A1	collagen, type V, alpha 1	chr9q34.2-q34.3	---	N	1289
212543_at	2.10859	0.000374449	0.0107668	AIM1	absent in melanoma 1	chr6q21	---	N	202
212587_s_at	2.17464	0.00371035	0.0267904	PTPRC	protein tyrosine phosphatase, receptor type, C	chr1q31-q32	---	Y	5788
212588_at	2.24787	0.00575524	0.0329525	PTPRC	protein tyrosine phosphatase, receptor type, C	chr1q31-q32	---	Y	5788
212592_at	4.43985	0.00124714	0.0164661	IGJ	immunoglobulin J polypeptide, linker protein for immunoglobulin alpha and mu polypeptides	chr4q21	---	N	3512
212613_at	1.80408	0.00101004	0.0148378	BTN3A2	butyrophilin, subfamily 3, member A2	chr6p22.1	---	Y	11118
212624_s_at	1.02487	0.000685	0.0131677	CHN1	chimerin (chimaerin) 1	chr2q31.1	---	N	1123
212651_at	-1.22846	0.00112531	0.0155606	RHOBTB1	Rho-related BTB domain containing 1	chr10q21.2	---	N	9886
212658_at	1.03726	0.000179636	0.00797885	LHFPL2	lipoma HMGIC fusion partner-like 2	chr5q14.1	---	Y	10184
212671_s_at	3.09499	0.000158263	0.00742317	HLA-DQA1 /// HLA-DQA2 /// LOC100294224 /// LOC100294317	major histocompatibility complex, class II, DQ alpha 1 /// major histocompatibility complex, class II, DQ alpha 2 /// similar to MHC class II antigen /// similar to MHC HLA-DQ alpha	chr6p21.3	---	Y	100294224 /// 100294317 /// 3117 /// 3118
212681_at	1.64395	0.00479843	0.0302183	EPB41L3	erythrocyte membrane protein band 4.1-like 3	chr18p11.32	---	N	23136
212706_at	-1.14212	0.00547686	0.0321752	LOC100286937 /// LOC100287164 /// RASA4	similar to HSPC047 protein /// similar to HSPC047 protein /// RAS p21 protein activator 4	chr7p13 /// chr7q22 /// chr7q22.1	---	N	100286937 /// 100287164 /// 10156
212805_at	2.50463	0.000726773	0.0132049	PRUNE2	prune homolog 2 (Drosophila)	chr9q21.2	---	N	158471
212806_at	2.65269	0.000356261	0.0105252	PRUNE2	prune homolog 2 (Drosophila)	chr9q21.2	---	N	158471
212829_at	1.02113	0.00183563	0.0192677	PIP4K2A	phosphatidylinositol-5-phosphate 4-kinase, type II, alpha	chr10p12.2	G13_Signaling_Pathway // GenMAPP	N	5305
212841_s_at	1.00607	0.00327304	0.0251885	PPFIBP2	PTPRF interacting protein, binding protein 2 (liprin beta 2)	chr11p15.4	---	N	8495
212843_at	1.11631	0.0100259	0.0440661	NCAM1	neural cell adhesion molecule 1	chr11q23.1	---	Y	4684
212956_at	1.03581	0.00858696	0.0406989	TBC1D9	TBC1 domain family, member 9 (with GRAM domain)	chr4q31.21	---	N	23158
212998_x_at	2.18833	0.00574441	0.0329525	HLA-DQB1 /// LOC100294318	major histocompatibility complex, class II, DQ beta 1 /// similar to major histocompatibility complex, class II, DQ beta 1	chr6p21.3	---	Y	100294318 /// 3119
213002_at	1.0016	0.00328253	0.0252213	MARCKS	myristoylated alanine-rich protein kinase C substrate	chr6q22.2	---	N	4082
213010_at	1.1022	0.000545106	0.0121983	PRKCDBP	protein kinase C, delta binding protein	chr11p15.4	---	N	112464
213051_at	1.37774	5.64952e-05	0.00581108	ZC3HAV1	zinc finger CCCH-type, antiviral 1	chr7q34	---	N	56829
213095_x_at	1.16043	0.000593181	0.0124059	AIF1	allograft inflammatory factor 1	chr6p21.3	---	N	199
213160_at	1.64525	0.00429697	0.0288013	DOCK2	dedicator of cytokinesis 2	chr5q35.1	---	N	1794
213193_x_at	1.90214	0.00355588	0.0265243	TRBC1	T cell receptor beta constant 1	chr7q34	---	Y	28639
213222_at	-1.14016	0.000475987	0.0114844	PLCB1	phospholipase C, beta 1 (phosphoinositide-specific)	chr20p12	S1P_Signaling // GenMAPP	N	23236
213238_at	1.26567	0.00367485	0.0267904	ATP10D	ATPase, class V, type 10D	chr4p12	---	Y	57205
213293_s_at	1.66714	0.00015494	0.00742317	TRIM22	tripartite motif-containing 22	chr11p15	---	N	10346
213373_s_at	1.62594	0.00146583	0.0174323	CASP8	caspase 8, apoptosis-related cysteine peptidase	chr2q33-q34	Apoptosis // GenMAPP /// Apoptosis_GenMAPP // GenMAPP /// Apoptosis_KEGG // GenMAPP	N	841
213385_at	1.44291	8.18074e-07	0.000959273	CHN2	chimerin (chimaerin) 2	chr7p15.3	---	N	1124
213416_at	1.99421	0.00488118	0.0305506	ITGA4	integrin, alpha 4 (antigen CD49D, alpha 4 subunit of VLA-4 receptor)	chr2q31.3	Integrin-mediated_cell_adhesion_KEGG // GenMAPP	Y	3676
213418_at	1.49614	0.00219401	0.0204182	HSPA6	heat shock 70kDa protein 6 (HSP70B')	chr1q23	---	N	3310
213502_x_at	1.52244	0.00854858	0.0406225	LOC91316	glucuronidase, beta/immunoglobulin lambda-like polypeptide 1 pseudogene	chr22q11.23	---	N	91316
213524_s_at	-1.17576	0.00629802	0.034623	G0S2	G0/G1switch 2	chr1q32.2	Circadian_Exercise // GenMAPP	Y	50486
213537_at	2.55804	0.00216903	0.020363	HLA-DPA1	major histocompatibility complex, class II, DP alpha 1	chr6p21.3	---	N	3113
213566_at	2.5185	1.62508e-05	0.00383103	RNASE6	ribonuclease, RNase A family, k6	chr14q11.2	---	Y	6039
213603_s_at	1.44662	0.00763065	0.0380523	RAC2	ras-related C3 botulinum toxin substrate 2 (rho family, small GTP binding protein Rac2)	chr22q13.1	Integrin-mediated_cell_adhesion_KEGG // GenMAPP	N	5880
213610_s_at	-1.08518	0.000148363	0.00742317	KLHL23	kelch-like 23 (Drosophila)	chr2q31.1	---	Y	151230
213698_at	1.02662	0.000933183	0.0145126	ZMYM6	zinc finger, MYM-type 6	chr1p34.2	---	Y	9204
213791_at	2.59498	0.00140524	0.0171363	PENK	proenkephalin	chr8q23-q24	---	N	5179
213857_s_at	1.02664	0.0012521	0.0164661	CD47	CD47 molecule	chr3q13.1-q13.2	---	Y	961
213880_at	-1.96915	0.00413607	0.0282416	LGR5	leucine-rich repeat-containing G protein-coupled receptor 5	chr12q22-q23	---	N	8549
213905_x_at	1.19727	0.0119384	0.0486755	BGN	biglycan	chrXq28	---	N	633
213915_at	1.44436	0.0121889	0.0491969	NKG7	natural killer cell group 7 sequence	chr19q13.41	---	Y	4818
213923_at	1.32044	0.00306098	0.024247	RAP2B	RAP2B, member of RAS oncogene family	chr3q25.2	---	N	5912
213932_x_at	1.92088	6.41886e-06	0.00250892	HLA-A	major histocompatibility complex, class I, A	chr6p21.3	Proteasome_Degradation // GenMAPP	N	3105
213982_s_at	1.22893	0.00560427	0.0325692	RABGAP1L	RAB GTPase activating protein 1-like	chr1q24	---	N	9910
213988_s_at	1.11888	0.000338237	0.0103286	SAT1	spermidine/spermine N1-acetyltransferase 1	chrXp22.1	Nucleotide_Metabolism // GenMAPP	N	6303
214022_s_at	1.30263	0.000377272	0.01079	IFITM1	interferon induced transmembrane protein 1 (9-27)	chr11p15.5	---	Y	8519
214038_at	2.79555	0.000847462	0.0141962	CCL8	chemokine (C-C motif) ligand 8	chr17q11.2	---	N	6355
214085_x_at	1.09807	0.00915024	0.041978	GLIPR1	GLI pathogenesis-related 1	chr12q21.2	---	Y	11010
214357_at	1.63133	0.00802758	0.0392505	C1orf105	chromosome 1 open reading frame 105	chr1q24.3	---	N	92346
214428_x_at	1.39881	0.000145678	0.00742317	C4A /// C4B /// LOC100292046	complement component 4A (Rodgers blood group) /// complement component 4B (Chido blood group) /// similar to Complement component 4A (Rodgers blood group)	chr6p21.3	Complement_Activation_Classical // GenMAPP	N	100292046 /// 720 /// 721
214453_s_at	1.84223	0.00761872	0.0380523	IFI44	interferon-induced protein 44	chr1p31.1	---	N	10561
214459_x_at	1.85781	6.82688e-07	0.000959273	HLA-C	major histocompatibility complex, class I, C	chr6p21.3	Proteasome_Degradation // GenMAPP	Y	3107
214511_x_at	1.56934	0.00722836	0.0370456	FCGR1B	Fc fragment of IgG, high affinity Ib, receptor (CD64)	chr1p11.2	---	Y	2210
214560_at	2.00105	0.00039881	0.0108801	FPR3	formyl peptide receptor 3	chr19q13.3-q13.4	GPCRDB_Class_A_Rhodopsin-like // GenMAPP /// Peptide_GPCRs // GenMAPP	Y	2359
214581_x_at	1.24514	0.0064532	0.0350318	TNFRSF21	tumor necrosis factor receptor superfamily, member 21	chr6p21.1-p12.2	Apoptosis // GenMAPP	Y	27242
214617_at	1.00662	0.0110796	0.0464254	PRF1	perforin 1 (pore forming protein)	chr10q22	Apoptosis // GenMAPP /// Apoptosis_GenMAPP // GenMAPP	N	5551
214669_x_at	3.24474	0.00194203	0.0195638	IGKC	Immunoglobulin kappa constant	chr2p12	---	N	3514
214677_x_at	4.56355	0.0002706	0.00972172	CYAT1 /// IGLV1-44	cyclosporin A transporter 1 /// immunoglobulin lambda variable 1-44	chr22q11.2	---	N	100290481 /// 28823
214777_at	2.30543	0.010626	0.045504	IGKV4-1	immunoglobulin kappa variable 4-1	chr2p12	---	N	28908
214791_at	1.569	0.00131653	0.0166947	SP140L	SP140 nuclear body protein-like	chr2q37.1	---	N	93349
214830_at	1.31195	0.00248689	0.0219258	SLC38A6	solute carrier family 38, member 6	chr14q23.1	---	Y	145389
214836_x_at	2.86146	0.00376367	0.0270146	IGK@ /// IGKC	immunoglobulin kappa locus /// immunoglobulin kappa constant	chr2p12	---	N	3514 /// 50802
214952_at	1.60357	0.0014304	0.0171637	NCAM1	neural cell adhesion molecule 1	chr11q23.1	---	N	4684
214995_s_at	1.66257	0.00291877	0.0235713	APOBEC3F /// APOBEC3G	apolipoprotein B mRNA editing enzyme, catalytic polypeptide-like 3F /// apolipoprotein B mRNA editing enzyme, catalytic polypeptide-like 3G	chr22q13.1 /// chr22q13.1-q13.2	---	N	200316 /// 60489
215049_x_at	2.32686	0.000510055	0.0118669	CD163	CD163 molecule	chr12p13.3	---	Y	9332
215051_x_at	1.26839	0.000446384	0.0111368	AIF1	allograft inflammatory factor 1	chr6p21.3	---	N	199
215121_x_at	3.36416	0.00101712	0.0148378	CYAT1 /// IGLV1-44	cyclosporin A transporter 1 /// immunoglobulin lambda variable 1-44	chr22q11.2	---	N	100290481 /// 28823
215176_x_at	3.51197	0.00236921	0.0213328	IGK@ /// IGKC /// LOC100291464	immunoglobulin kappa locus /// immunoglobulin kappa constant /// similar to hCG26659	chr2p12	---	N	100291464 /// 3514 /// 50802
215193_x_at	1.9362	0.00177081	0.0188912	HLA-DRB1 /// HLA-DRB3 /// HLA-DRB4	major histocompatibility complex, class II, DR beta 1 /// major histocompatibility complex, class II, DR beta 3 /// major histocompatibility complex, class II, DR beta 4	chr6p21.3	---	Y	3123 /// 3125 /// 3126
215313_x_at	1.93898	1.24923e-05	0.00351398	HLA-A	major histocompatibility complex, class I, A	chr6p21.3	Proteasome_Degradation // GenMAPP	Y	3105
215379_x_at	4.17892	0.000460402	0.0112472	IGLV1-44	immunoglobulin lambda variable 1-44	chr22q11.2	---	N	28823
215388_s_at	1.61017	0.0019934	0.0197087	CFH /// CFHR1	complement factor H /// complement factor H-related 1	chr1q32	---	N	3075 /// 3078
215389_s_at	2.77805	0.00133235	0.0167271	TNNT2	troponin T type 2 (cardiac)	chr1q32	Striated_muscle_contraction // GenMAPP	N	7139
215436_at	-1.21226	0.00488315	0.0305506	HSDL2	Hydroxysteroid dehydrogenase like 2	chr9q32	---	N	84263
215495_s_at	-1.71394	8.3728e-05	0.00629356	SAMD4A	sterile alpha motif domain containing 4A	chr14q22.2	---	N	23034
215719_x_at	1.5451	0.00216772	0.020363	FAS	Fas (TNF receptor superfamily, member 6)	chr10q24.1	Apoptosis // GenMAPP /// Apoptosis_GenMAPP // GenMAPP /// Apoptosis_KEGG // GenMAPP	N	355
215946_x_at	2.13947	0.00822399	0.0396593	IGLL3	immunoglobulin lambda-like polypeptide 3	chr22q11.2|22q11.23	---	N	91353
216033_s_at	1.09146	0.00791756	0.0389762	FYN	FYN oncogene related to SRC, FGR, YES	chr6q21	Integrin-mediated_cell_adhesion_KEGG // GenMAPP	N	2534
216054_x_at	1.46238	0.00734919	0.0374963	MYL4	myosin, light chain 4, alkali; atrial, embryonic	chr17q21-qter	Smooth_muscle_contraction // GenMAPP /// Striated_muscle_contraction // GenMAPP	N	4635
216120_s_at	-1.62816	0.000187957	0.00805446	ATP2B2	ATPase, Ca++ transporting, plasma membrane 2	chr3p25.3	Calcium_regulation_in_cardiac_cells // GenMAPP	Y	491
216207_x_at	2.1671	0.00707438	0.036637	IGKV1D-13	Immunoglobulin kappa variable 1D-13	chr2p12	---	N	28902
216231_s_at	1.15698	4.14058e-07	0.000959273	B2M	beta-2-microglobulin	chr15q21-q22.2	---	N	567
216250_s_at	1.35374	0.00376642	0.0270146	LPXN	leupaxin	chr11q12.1	---	N	9404
216252_x_at	1.45333	0.0031116	0.0244886	FAS	Fas (TNF receptor superfamily, member 6)	chr10q24.1	Apoptosis // GenMAPP /// Apoptosis_GenMAPP // GenMAPP /// Apoptosis_KEGG // GenMAPP	N	355
216401_x_at	2.74019	0.00677123	0.0360252	LOC652493	similar to Ig kappa chain V-I region HK102 precursor	---	---	N	652493
216438_s_at	1.1247	0.000353982	0.0105252	TMSB4X /// TMSL3	thymosin beta 4, X-linked /// thymosin-like 3	chr4q22.1 /// chrXq21.3-q22	---	N	7114 /// 7117
216442_x_at	1.29948	0.0010009	0.0148378	FN1	fibronectin 1	chr2q34	Inflammatory_Response_Pathway // GenMAPP	N	2335
216526_x_at	1.91773	2.03647e-06	0.00143815	HLA-C	major histocompatibility complex, class I, C	chr6p21.3	Proteasome_Degradation // GenMAPP	Y	3107
216565_x_at	1.00128	0.00115057	0.0156346	---	---	---	---	N	---
216576_x_at	2.74494	0.00570809	0.0327782	IGK@ /// IGKC /// LOC652493 /// LOC652694	immunoglobulin kappa locus /// immunoglobulin kappa constant /// similar to Ig kappa chain V-I region HK102 precursor /// similar to Ig kappa chain V-I region HK102 precursor	chr2p12	---	N	3514 /// 50802 /// 652493 /// 652694
216598_s_at	2.04007	0.00270593	0.0230144	CCL2	chemokine (C-C motif) ligand 2	chr17q11.2-q12	---	N	6347
216737_at	-2.1323	0.000309773	0.0102017	---	---	---	---	N	---
216834_at	2.21734	0.00255184	0.0223305	RGS1	regulator of G-protein signaling 1	chr1q31	Calcium_regulation_in_cardiac_cells // GenMAPP /// Smooth_muscle_contraction // GenMAPP	N	5996
217022_s_at	4.03337	0.000993457	0.0148378	IGH@ /// IGHA1 /// IGHA2 /// LOC100126583	immunoglobulin heavy locus /// immunoglobulin heavy constant alpha 1 /// immunoglobulin heavy constant alpha 2 (A2m marker) /// hypothetical LOC100126583	chr14q32.33	Inflammatory_Response_Pathway // GenMAPP	N	100126583 /// 3492 /// 3493 /// 3494
217028_at	2.09634	0.00129017	0.0166642	CXCR4	chemokine (C-X-C motif) receptor 4	chr2q21	GPCRDB_Class_A_Rhodopsin-like // GenMAPP /// Peptide_GPCRs // GenMAPP	Y	7852
217234_s_at	1.27576	0.00131838	0.0166947	EZR	ezrin	chr6q25.2-q26	---	N	7430
217274_x_at	1.27085	0.00793702	0.0390392	MYL4	myosin, light chain 4, alkali; atrial, embryonic	chr17q21-qter	Smooth_muscle_contraction // GenMAPP /// Striated_muscle_contraction // GenMAPP	N	4635
217359_s_at	2.08804	0.000722519	0.0132049	NCAM1	neural cell adhesion molecule 1	chr11q23.1	---	N	4684
217378_x_at	2.65444	0.00358052	0.0266742	LOC100130100 /// LOC100291464	similar to hCG26659 /// similar to hCG26659	chr2q13	---	N	100130100 /// 100291464
217388_s_at	1.8879	0.00140054	0.0171363	KYNU	kynureninase (L-kynurenine hydrolase)	chr2q22.2	---	N	8942
217436_x_at	1.84977	2.38069e-05	0.00465265	HLA-J	major histocompatibility complex, class I, J (pseudogene)	chr6p21.31	---	N	3137
217456_x_at	1.51534	6.07196e-05	0.00595805	HLA-E	major histocompatibility complex, class I, E	chr6p21.3	Proteasome_Degradation // GenMAPP	Y	3133
217478_s_at	2.11323	0.00170804	0.0186712	HLA-DMA	major histocompatibility complex, class II, DM alpha	chr6p21.3	Circadian_Exercise // GenMAPP	Y	3108
217480_x_at	1.87146	0.00761616	0.0380523	LOC100287723 /// LOC642424 /// LOC642838	similar to Ig kappa chain /// similar to hCG1742442 /// similar to hCG1742442	chr10q11.21 /// chr2p11.1 /// chr2p11.2	---	N	100287723 /// 642424 /// 642838
217502_at	1.23184	0.010168	0.0444286	IFIT2	interferon-induced protein with tetratricopeptide repeats 2	chr10q23-q25	---	N	3433
217728_at	1.34429	0.000156481	0.00742317	S100A6	S100 calcium binding protein A6	chr1q21	Prostaglandin_synthesis_regulation // GenMAPP	N	6277
217733_s_at	1.3934	3.06467e-05	0.00504543	TMSB10	thymosin beta 10	chr2p11.2	---	N	9168
217762_s_at	1.50365	0.00176566	0.0188906	RAB31	RAB31, member RAS oncogene family	chr18p11.3	---	N	11031
217763_s_at	1.45163	0.000186211	0.00805446	RAB31	RAB31, member RAS oncogene family	chr18p11.3	---	N	11031
217764_s_at	1.42059	0.000552348	0.0122062	RAB31	RAB31, member RAS oncogene family	chr18p11.3	---	N	11031
217767_at	1.46292	0.0109329	0.0462544	C3	complement component 3	chr19p13.3-p13.2	Complement_Activation_Classical // GenMAPP	N	718
217771_at	1.26451	0.0018967	0.0193538	GOLM1	golgi membrane protein 1	chr9q21.33	---	Y	51280
217871_s_at	1.03242	0.000879824	0.0144899	MIF	macrophage migration inhibitory factor (glycosylation-inhibiting factor)	chr22q11.23	---	N	4282
217947_at	1.07084	0.00516426	0.0311924	CMTM6	CKLF-like MARVEL transmembrane domain containing 6	chr3p22.3	---	Y	54918
217983_s_at	1.32275	0.00483731	0.0303978	RNASET2	ribonuclease T2	chr6q27	---	N	8635
217984_at	1.22648	0.00267216	0.0228713	RNASET2	ribonuclease T2	chr6q27	---	N	8635
217996_at	1.36061	0.0102473	0.0446361	PHLDA1	pleckstrin homology-like domain, family A, member 1	chr12q15	---	N	22822
217997_at	1.30473	0.0121032	0.0489385	PHLDA1	pleckstrin homology-like domain, family A, member 1	chr12q15	---	N	22822
218035_s_at	1.76455	0.000814685	0.0138954	RBM47	RNA binding motif protein 47	chr4p13-p12	---	N	54502
218145_at	1.23136	0.010144	0.0444169	TRIB3	tribbles homolog 3 (Drosophila)	chr20p13-p12.2	---	N	57761
218162_at	1.09552	0.00592822	0.0334881	OLFML3	olfactomedin-like 3	chr1p13.2	---	N	56944
218217_at	1.22818	0.00121302	0.0162373	SCPEP1	serine carboxypeptidase 1	chr17q22	---	N	59342
218232_at	2.61764	1.25863e-05	0.00351398	C1QA	complement component 1, q subcomponent, A chain	chr1p36.12	Complement_Activation_Classical // GenMAPP	N	712
218248_at	1.27224	0.000171805	0.00774842	FAM111A	family with sequence similarity 111, member A	chr11q12.1	---	N	63901
218252_at	1.39515	0.000638196	0.0127276	CKAP2	cytoskeleton associated protein 2	chr13q14	---	N	26586
218322_s_at	1.07495	0.00515961	0.0311924	ACSL5	acyl-CoA synthetase long-chain family member 5	chr10q25.1-q25.2	Fatty_Acid_Degradation // GenMAPP	Y	51703
218400_at	1.63039	0.00369038	0.0267904	OAS3	2'-5'-oligoadenylate synthetase 3, 100kDa	chr12q24.2	---	N	4940
218404_at	1.69652	0.000441424	0.0111368	SNX10	sorting nexin 10	chr7p15.2	---	N	29887
218543_s_at	1.68951	0.000489542	0.0115948	PARP12	poly (ADP-ribose) polymerase family, member 12	chr7q34	---	N	64761
218627_at	1.03134	0.011095	0.0464311	DRAM1	DNA-damage regulated autophagy modulator 1	chr12q23.2	---	Y	55332
218678_at	1.44456	0.000639279	0.0127276	NES	nestin	chr1q23.1	---	N	10763
218706_s_at	1.22538	0.00171012	0.0186712	GRAMD3	GRAM domain containing 3	chr5q23.2	---	Y	65983
218729_at	1.10728	0.00293372	0.0235837	LXN	latexin	chr3q25.32	---	N	56925
218802_at	1.06948	0.00216921	0.020363	CCDC109B	coiled-coil domain containing 109B	chr4q25	---	Y	55013
218820_at	1.11993	0.00655212	0.0351876	C14orf132	chromosome 14 open reading frame 132	chr14q32.2	---	Y	56967
218824_at	1.82895	0.00871132	0.040925	PNMAL1	PNMA-like 1	chr19q13.32	---	N	55228
218856_at	1.37771	0.000370092	0.0107418	TNFRSF21	tumor necrosis factor receptor superfamily, member 21	chr6p21.1-p12.2	Apoptosis // GenMAPP	Y	27242
218870_at	1.13538	0.00666342	0.0356457	ARHGAP15	Rho GTPase activating protein 15	chr2q22.2-q22.3	---	N	55843
218876_at	1.57456	0.000280002	0.00972172	TPPP3	tubulin polymerization-promoting protein family member 3	chr16q22.1	---	N	51673
218986_s_at	1.8768	0.00202574	0.0198944	DDX60	DEAD (Asp-Glu-Ala-Asp) box polypeptide 60	chr4q32.3	---	N	55601
219033_at	1.26681	0.00160418	0.0181771	PARP8	poly (ADP-ribose) polymerase family, member 8	chr5q11.1	---	N	79668
219117_s_at	1.68166	0.00680561	0.0361425	FKBP11	FK506 binding protein 11, 19 kDa	chr12q13.12	---	Y	51303
219118_at	1.71156	0.00461298	0.029852	FKBP11	FK506 binding protein 11, 19 kDa	chr12q13.12	---	Y	51303
219209_at	1.81463	0.00663051	0.035502	IFIH1	interferon induced with helicase C domain 1	chr2q24	---	N	64135
219279_at	1.81053	0.00243821	0.0216084	DOCK10	dedicator of cytokinesis 10	chr2q36.2	---	N	55619
219288_at	1.60392	0.000109735	0.00714863	C3orf14	chromosome 3 open reading frame 14	chr3p14.2	---	N	57415
219358_s_at	1.16389	0.00243342	0.0216084	ADAP2	ArfGAP with dual PH domains 2	chr17q11.2	---	N	55803
219385_at	1.15162	0.00159487	0.0181222	SLAMF8	SLAM family member 8	chr1q23.2	---	Y	56833
219386_s_at	2.04297	0.00190644	0.0193538	SLAMF8	SLAM family member 8	chr1q23.2	---	Y	56833
219505_at	1.89799	0.000445911	0.0111368	CECR1	cat eye syndrome chromosome region, candidate 1	chr22q11.2	---	Y	51816
219519_s_at	1.59443	2.27139e-05	0.00459211	SIGLEC1	sialic acid binding Ig-like lectin 1, sialoadhesin	chr20p13	---	Y	6614
219574_at	1.46577	0.00606463	0.0339933	MARCH1	membrane-associated ring finger (C3HC4) 1	chr4q32.2-q32.3	---	Y	55016
219584_at	1.52471	0.000402149	0.0108801	PLA1A	phospholipase A1 member A	chr3q13.13-q13.2	---	N	51365
219593_at	1.13387	8.05193e-05	0.00623894	SLC15A3	solute carrier family 15, member 3	chr11q12.2	---	Y	51296
219607_s_at	2.70024	0.00032621	0.0102879	MS4A4A	membrane-spanning 4-domains, subfamily A, member 4	chr11q12	---	Y	51338
219648_at	1.61318	0.00702123	0.0365858	MREG	melanoregulin	chr2q35	---	N	55686
219666_at	2.15163	5.41457e-05	0.00581108	MS4A6A	membrane-spanning 4-domains, subfamily A, member 6A	chr11q12.1	---	Y	64231
219684_at	1.91303	0.000397997	0.0108801	RTP4	receptor (chemosensory) transporter protein 4	chr3q27.3	---	N	64108
219691_at	1.18002	0.00454304	0.029636	SAMD9	sterile alpha motif domain containing 9	chr7q21.2	---	N	54809
219716_at	1.06873	0.00072051	0.0132049	APOL6	apolipoprotein L, 6	chr22q12.3	---	Y	80830
219863_at	1.8039	0.00645688	0.0350318	HERC5	hect domain and RLD 5	chr4q22.1	---	Y	51191
219949_at	-1.11071	0.000572375	0.0123376	LRRC2	leucine rich repeat containing 2	chr3p21.31	---	N	79442
219983_at	-1.03896	0.00183394	0.0192677	HRASLS	HRAS-like suppressor	chr3q29	---	N	57110
219984_s_at	-1.35489	0.000273025	0.00972172	HRASLS	HRAS-like suppressor	chr3q29	---	N	57110
220244_at	-1.4436	0.000363255	0.0106488	LOH3CR2A	loss of heterozygosity, 3, chromosomal region 2, gene A	chr3p25.3	---	Y	29931
220330_s_at	2.14746	0.00370334	0.0267904	SAMSN1	SAM domain, SH3 domain and nuclear localization signals 1	chr21q11	---	N	64092
220532_s_at	1.58827	0.00263953	0.0226915	TMEM176B	transmembrane protein 176B	chr7q36.1	---	Y	28959
220974_x_at	1.03958	0.000617352	0.0125243	SFXN3	sideroflexin 3	chr10q24.31	---	Y	81855
221059_s_at	1.58291	0.0010223	0.0148729	COTL1	coactosin-like 1 (Dictyostelium)	chr16q24.1	---	N	23406
221081_s_at	1.46804	0.000923846	0.0145126	DENND2D	DENN/MADD domain containing 2D	chr1p13.3	---	N	79961
221210_s_at	1.77856	0.00142487	0.0171637	NPL	N-acetylneuraminate pyruvate lyase (dihydrodipicolinate synthase)	chr1q25	---	N	80896
221269_s_at	1.15547	0.00414415	0.0282416	SH3BGRL3	SH3 domain binding glutamic acid-rich protein like 3	chr1p35-p34.3	---	N	83442
221577_x_at	1.49607	0.00957639	0.0429253	GDF15 /// LOC100292463	growth differentiation factor 15 /// similar to growth differentiation factor 15	chr19p13.11	---	N	100292463 /// 9518
221651_x_at	3.21866	0.001152	0.0156346	IGK@ /// IGKC	immunoglobulin kappa locus /// immunoglobulin kappa constant	chr2p12	---	N	3514 /// 50802
221666_s_at	1.44603	0.000396741	0.0108801	PYCARD	PYD and CARD domain containing	chr16p12-p11.2	---	N	29108
221671_x_at	3.21154	0.001078	0.0151051	IGK@ /// IGKC	immunoglobulin kappa locus /// immunoglobulin kappa constant	chr2p12	---	N	3514 /// 50802
221698_s_at	1.55872	0.00306001	0.024247	CLEC7A	C-type lectin domain family 7, member A	chr12p13.2	---	Y	64581
221730_at	1.6181	0.00500002	0.030858	COL5A2	collagen, type V, alpha 2	chr2q14-q32	---	N	1290
221802_s_at	1.63485	0.00995612	0.0438563	KIAA1598	KIAA1598	chr10q25.3	---	N	57698
221875_x_at	2.00228	4.32246e-05	0.00539203	HLA-F	major histocompatibility complex, class I, F	chr6p21.3	Proteasome_Degradation // GenMAPP	Y	3134
221903_s_at	1.01366	0.00169195	0.0186586	CYLD	cylindromatosis (turban tumor syndrome)	chr16q12.1	---	N	1540
221978_at	1.02372	0.00932583	0.0424332	HLA-F	major histocompatibility complex, class I, F	chr6p21.3	Proteasome_Degradation // GenMAPP	Y	3134
222073_at	-1.01064	0.00911732	0.0419583	COL4A3	collagen, type IV, alpha 3 (Goodpasture antigen)	chr2q36-q37	---	N	1285
222288_at	1.69079	0.00449138	0.0293567	---	---	---	---	N	---
222304_x_at	-1.50884	0.000303475	0.0101673	OR7E47P	olfactory receptor, family 7, subfamily E, member 47 pseudogene	chr12q13.13	---	N	26628
222457_s_at	1.02056	0.00892983	0.0415191	LIMA1	LIM domain and actin binding 1	chr12q13	---	N	51474
222496_s_at	1.44821	0.000976464	0.0148017	RBM47	RNA binding motif protein 47	chr4p13-p12	---	N	54502
222592_s_at	1.15272	0.00125286	0.0164661	ACSL5	acyl-CoA synthetase long-chain family member 5	chr10q25.1-q25.2	Fatty_Acid_Degradation // GenMAPP	Y	51703
222838_at	2.10679	0.00722841	0.0370456	SLAMF7	SLAM family member 7	chr1q23.1-q24.1	---	Y	57823
222868_s_at	1.29573	0.00132223	0.0167075	IL18BP	interleukin 18 binding protein	chr11q13	---	N	10068
222930_s_at	-1.07982	0.00821163	0.0396593	AGMAT	agmatine ureohydrolase (agmatinase)	chr1p36.21	---	N	79814
223167_s_at	-1.32956	0.000640355	0.0127276	USP25	ubiquitin specific peptidase 25	chr21q11.2	---	N	29761
223220_s_at	1.63664	0.00156413	0.0179967	PARP9	poly (ADP-ribose) polymerase family, member 9	chr3q21	---	N	83666
223280_x_at	2.03339	0.000178371	0.00797885	MS4A6A	membrane-spanning 4-domains, subfamily A, member 6A	chr11q12.1	---	Y	64231
223343_at	2.9386	3.8725e-05	0.00504543	MS4A7	membrane-spanning 4-domains, subfamily A, member 7	chr11q12	---	Y	58475
223344_s_at	2.15765	0.000154654	0.00742317	MS4A7	membrane-spanning 4-domains, subfamily A, member 7	chr11q12	---	Y	58475
223361_at	1.78645	0.00214169	0.0203512	C6orf115	chromosome 6 open reading frame 115	chr6q24.1	---	N	58527
223395_at	1.36772	0.00649586	0.0350556	ABI3BP	ABI family, member 3 (NESH) binding protein	chr3q12	---	Y	25890
223405_at	1.38964	6.96491e-05	0.00615586	NPL	N-acetylneuraminate pyruvate lyase (dihydrodipicolinate synthase)	chr1q25	---	N	80896
223454_at	1.04327	0.00211087	0.0203512	CXCL16	chemokine (C-X-C motif) ligand 16	chr17p13	---	Y	58191
223501_at	2.08769	0.000413152	0.0110105	TNFSF13B	tumor necrosis factor (ligand) superfamily, member 13b	chr13q32-q34	---	Y	10673
223502_s_at	2.57909	0.000120142	0.00718765	TNFSF13B	tumor necrosis factor (ligand) superfamily, member 13b	chr13q32-q34	---	Y	10673
223620_at	1.75726	0.00375786	0.0270146	GPR34	G protein-coupled receptor 34	chrXp11.4-p11.3	GPCRDB_Class_A_Rhodopsin-like2 // GenMAPP	Y	2857
223922_x_at	1.69014	0.000327959	0.0102879	MS4A6A	membrane-spanning 4-domains, subfamily A, member 6A	chr11q12.1	---	Y	64231
224356_x_at	2.23626	0.000101643	0.00697747	MS4A6A	membrane-spanning 4-domains, subfamily A, member 6A	chr11q12.1	---	Y	64231
224358_s_at	1.97253	0.000631888	0.0127276	MS4A7	membrane-spanning 4-domains, subfamily A, member 7	chr11q12	---	Y	58475
224374_s_at	1.14173	0.0113074	0.0470388	EMILIN2	elastin microfibril interfacer 2	chr18p11.3	---	N	84034
224396_s_at	1.50324	0.00895935	0.0415575	ASPN	asporin	chr9q22	---	N	54829
224451_x_at	1.36066	0.00393971	0.0276795	ARHGAP9	Rho GTPase activating protein 9	chr12q14	---	N	64333
224583_at	1.91644	0.00640366	0.0348281	COTL1	coactosin-like 1 (Dictyostelium)	chr16q24.1	---	N	23406
224646_x_at	1.59463	0.000857117	0.0142359	H19	H19, imprinted maternally expressed transcript (non-protein coding)	chr11p15.5	---	N	283120
224701_at	1.8609	0.000403138	0.0108801	PARP14	poly (ADP-ribose) polymerase family, member 14	chr3q21.1	---	N	54625
224795_x_at	3.19528	0.000899038	0.0145126	IGK@ /// IGKC	immunoglobulin kappa locus /// immunoglobulin kappa constant	chr2p12	---	N	3514 /// 50802
224916_at	1.04905	0.00370779	0.0267904	TMEM173	transmembrane protein 173	chr5q31.2	---	N	340061
224964_s_at	1.45667	0.0100338	0.0440661	GNG2	guanine nucleotide binding protein (G protein), gamma 2	chr14q21	Calcium_regulation_in_cardiac_cells // GenMAPP /// Smooth_muscle_contraction // GenMAPP	N	54331
225059_at	1.1128	0.000417459	0.0110251	AGTRAP	angiotensin II receptor-associated protein	chr1p36.22	---	Y	57085
225136_at	1.07507	0.0119699	0.0486755	PLEKHA2	pleckstrin homology domain containing, family A (phosphoinositide binding specific) member 2	chr8p11.22	---	N	59339
225189_s_at	1.12825	0.00359571	0.0266908	RAPH1	Ras association (RalGDS/AF-6) and pleckstrin homology domains 1	chr2q33	---	N	65059
225241_at	1.2994	0.00986353	0.0437092	CCDC80	coiled-coil domain containing 80	chr3q13.2	---	N	151887
225282_at	1.24282	0.000560789	0.0122062	SMAP2	small ArfGAP2	chr1p35.3-p34.1	---	N	64744
225314_at	1.02202	0.000206194	0.00828024	OCIAD2	OCIA domain containing 2	chr4p11	---	N	132299
225353_s_at	2.72824	1.55806e-05	0.00383103	C1QC	complement component 1, q subcomponent, C chain	chr1p36.11	Complement_Activation_Classical // GenMAPP	N	714
225401_at	1.09223	0.000517044	0.0118997	C1orf85	chromosome 1 open reading frame 85	chr1q22	---	Y	112770
225415_at	1.39562	0.00282723	0.0232792	DTX3L	deltex 3-like (Drosophila)	chr3q21.1	---	N	151636
225502_at	1.81144	0.00655379	0.0351876	DOCK8	dedicator of cytokinesis 8	chr9p24.3	---	N	81704
225516_at	-1.12424	0.00143215	0.0171637	SLC7A2	solute carrier family 7 (cationic amino acid transporter, y+ system), member 2	chr8p22-p21.3	---	Y	6542
225520_at	1.29527	0.00965739	0.0431236	MTHFD1L	methylenetetrahydrofolate dehydrogenase (NADP+ dependent) 1-like	chr6q25.1	---	N	25902
225541_at	1.00953	0.00654475	0.0351876	RPL22L1	ribosomal protein L22-like 1	chr3q26.2	---	N	200916
225626_at	1.23594	0.0111121	0.0464694	PAG1	phosphoprotein associated with glycosphingolipid microdomains 1	chr8q21.13	---	Y	55824
225634_at	1.16473	0.000796789	0.0138954	ZC3HAV1	zinc finger CCCH-type, antiviral 1	chr7q34	---	N	56829
225681_at	1.69724	0.0102375	0.0446262	CTHRC1	collagen triple helix repeat containing 1	chr8q22.3	---	N	115908
225710_at	1.14687	0.0124511	0.0497651	GNB4	guanine nucleotide binding protein (G protein), beta polypeptide 4	chr3q26.33	Calcium_regulation_in_cardiac_cells // GenMAPP /// Smooth_muscle_contraction // GenMAPP	N	59345
225799_at	1.76094	0.000181678	0.00800888	LOC541471 /// NCRNA00152	hypothetical LOC541471 /// non-protein coding RNA 152	chr2p11.2 /// chr2q13	---	N	112597 /// 541471
225842_at	1.47754	0.00177215	0.0188912	PHLDA1	pleckstrin homology-like domain, family A, member 1	chr12q15	---	N	22822
225973_at	1.63216	0.000884603	0.0145126	TAP2	transporter 2, ATP-binding cassette, sub-family B (MDR/TAP)	chr6p21.3	---	Y	6891
225996_at	-1.11709	0.00217908	0.020363	LONRF2	LON peptidase N-terminal domain and ring finger 2	chr2q11.2	---	N	164832
226136_at	1.21051	0.0125574	0.0499487	GLIPR1	GLI pathogenesis-related 1	chr12q21.2	---	Y	11010
226140_s_at	1.31226	0.00129892	0.0166642	OTUD1	OTU domain containing 1	chr10p12.2	---	N	220213
226142_at	1.44934	0.00505748	0.0309843	GLIPR1	GLI pathogenesis-related 1	chr12q21.2	---	Y	11010
226150_at	1.39847	0.00633644	0.034623	PPAPDC1B	phosphatidic acid phosphatase type 2 domain containing 1B	chr8p11.23	---	Y	84513
226213_at	1.8837	0.00478585	0.0302152	ERBB3	v-erb-b2 erythroblastic leukemia viral oncogene homolog 3 (avian)	chr12q13	---	N	2065
226219_at	1.82737	0.00168666	0.0186583	ARHGAP30	Rho GTPase activating protein 30	chr1q23.3	---	N	257106
226433_at	-1.36575	0.0081049	0.0394325	RNF157	ring finger protein 157	chr17q25.1	---	N	114804
226459_at	1.78455	0.0003128	0.0102017	PIK3AP1	phosphoinositide-3-kinase adaptor protein 1	chr10q24.1	---	N	118788
226474_at	1.87439	0.000442309	0.0111368	NLRC5	NLR family, CARD domain containing 5	chr16q13	---	N	84166
226517_at	1.51201	0.00491476	0.0306872	BCAT1	branched chain amino-acid transaminase 1, cytosolic	chr12p12.1	---	N	586
226525_at	1.76262	0.0018476	0.0193092	STK17B	serine/threonine kinase 17b	chr2q32.3	---	N	9262
226603_at	1.67627	0.000517653	0.0118997	SAMD9L	sterile alpha motif domain containing 9-like	chr7q21.2	---	N	219285
226611_s_at	-1.00131	0.00204947	0.0200267	CENPV	centromere protein V	chr17p11.2	---	N	201161
226757_at	2.08087	0.00205965	0.0200593	IFIT2	interferon-induced protein with tetratricopeptide repeats 2	chr10q23-q25	---	N	3433
226771_at	1.23064	0.00400275	0.0277074	ATP8B2	ATPase, class I, type 8B, member 2	chr1q21.3	---	Y	57198
226777_at	1.27037	0.0125414	0.0499487	---	---	---	---	N	---
226789_at	2.22403	0.000453378	0.0111798	EMB	embigin homolog (mouse)	chr5q11.1	---	Y	133418
226800_at	1.47493	0.00385148	0.0274032	EFCAB7	EF-hand calcium binding domain 7	chr1p31.3	---	N	84455
226818_at	1.97202	0.00165935	0.018531	MPEG1	macrophage expressed 1	chr11q12.1	---	Y	219972
226841_at	1.86804	0.000822801	0.0139793	MPEG1	macrophage expressed 1	chr11q12.1	---	Y	219972
226847_at	1.30882	0.00840596	0.0401664	FST	follistatin	chr5q11.2	TGF_Beta_Signaling_Pathway // GenMAPP	N	10468
226875_at	1.50854	0.00531376	0.0317257	DOCK11	dedicator of cytokinesis 11	chrXq24	---	N	139818
227084_at	-1.2649	0.000384986	0.0108518	DTNA	dystrobrevin, alpha	chr18q12	---	N	1837
227139_s_at	1.04496	0.0013624	0.0168715	HPS3	Hermansky-Pudlak syndrome 3	chr3q24	---	N	84343
227266_s_at	2.06967	0.0062411	0.0344797	FYB	FYN binding protein	chr5p13.1	---	N	2533
227346_at	1.86318	0.00810839	0.0394325	IKZF1	IKAROS family zinc finger 1 (Ikaros)	chr7p13-p11.1	---	N	10320
227353_at	1.15264	0.00234898	0.021286	TMC8	transmembrane channel-like 8	chr17q25.3	---	Y	147138
227383_at	1.05044	0.0114592	0.0474472	LOC727820	hypothetical protein LOC727820	chr1q21.1	---	N	727820
227396_at	1.32289	0.00476162	0.030181	PTPRJ	protein tyrosine phosphatase, receptor type, J	chr11p11.2	---	Y	5795
227397_at	-1.00182	0.000711559	0.0132049	TPM2	tropomyosin 2 (beta)	chr9p13.2-p13.1	Striated_muscle_contraction // GenMAPP	N	7169
227448_at	-1.03559	0.00166547	0.018564	ARGLU1	arginine and glutamate rich 1	chr13q33.3	---	N	55082
227522_at	-1.02717	0.00179568	0.0191072	CMBL	carboxymethylenebutenolidase homolog (Pseudomonas)	chr5p15.2	---	N	134147
227545_at	-1.07456	0.000246298	0.0092567	BARD1	BRCA1 associated RING domain 1	chr2q34-q35	---	N	580
227609_at	2.49466	0.000276191	0.00972172	EPSTI1	epithelial stromal interaction 1 (breast)	chr13q13.3	---	Y	94240
227626_at	1.08398	0.00361116	0.026704	PAQR8	progestin and adipoQ receptor family member VIII	chr6p12.1	---	Y	85315
227628_at	1.43347	0.000717045	0.0132049	GPX8	glutathione peroxidase 8 (putative)	chr5q11.2	---	Y	493869
227657_at	-1.04018	0.00158682	0.0181002	RNF150	ring finger protein 150	chr4q31.21	---	Y	57484
227705_at	1.59211	0.012073	0.0489058	TCEAL7	transcription elongation factor A (SII)-like 7	chrXq22.1	---	N	56849
227791_at	1.04677	0.00137866	0.0169813	SLC9A9	solute carrier family 9 (sodium/hydrogen exchanger), member 9	chr3q24	---	Y	285195
227848_at	-1.57719	0.00126101	0.0164661	PEBP4	phosphatidylethanolamine-binding protein 4	chr8p21.3	---	N	157310
227897_at	1.15	0.00167534	0.018612	---	---	---	---	N	---
228152_s_at	1.31243	0.0106407	0.045504	DDX60L	DEAD (Asp-Glu-Ala-Asp) box polypeptide 60-like	chr4q32.3	---	N	91351
228284_at	-1.33126	0.000829892	0.0140221	TLE1	transducin-like enhancer of split 1 (E(sp1) homolog, Drosophila)	chr9q21.32	---	N	7088
228297_at	1.0882	0.00359641	0.0266908	---	---	---	---	N	---
228439_at	1.19838	0.00280721	0.0232792	BATF2	basic leucine zipper transcription factor, ATF-like 2	chr11q13.1	---	N	116071
228441_s_at	-1.26646	0.00330818	0.025288	---	---	---	---	N	---
228531_at	2.08217	0.000803749	0.0138954	SAMD9	sterile alpha motif domain containing 9	chr7q21.2	---	N	54809
228532_at	1.36649	0.00105684	0.0149955	C1orf162	chromosome 1 open reading frame 162	chr1p13.2	---	Y	128346
228617_at	1.40197	0.00778114	0.038514	XAF1	XIAP associated factor 1	chr17p13.1	---	N	54739
228854_at	-1.00875	0.00744355	0.0377236	---	---	---	---	N	---
228869_at	1.27555	0.00701235	0.0365858	SNX20	sorting nexin 20	chr16q12.1	---	N	124460
228885_at	1.371	0.0105354	0.0453016	MAMDC2	MAM domain containing 2	chr9q21.12	---	N	256691
228964_at	1.28563	0.00654757	0.0351876	PRDM1	PR domain containing 1, with ZNF domain	chr6q21-q22.1	---	N	639
229024_at	-1.03271	0.00645905	0.0350318	---	---	---	---	N	---
229026_at	1.01988	0.0114306	0.0473621	CDC42SE2	CDC42 small effector 2	chr5q23.3-q31.1	---	N	56990
229067_at	1.41129	7.1897e-05	0.00615586	SRGAP2P1	SLIT-ROBO Rho GTPase activating protein 2 pseudogene 1	chr1p11.2	---	N	653464
229074_at	1.22614	0.00442092	0.0291323	EHD4	EH-domain containing 4	chr15q11.1	---	N	30844
229121_at	1.21821	0.000702194	0.0132049	CMKLR1	chemokine-like receptor 1	chr12q24.1	GPCRDB_Class_A_Rhodopsin-like // GenMAPP	Y	1240
229285_at	1.02651	0.00828225	0.03969	RNASEL	ribonuclease L (2',5'-oligoisoadenylate synthetase-dependent)	chr1q25	---	N	6041
229383_at	1.30267	0.00161825	0.0182177	MARCH1	membrane-associated ring finger (C3HC4) 1	chr4q32.2-q32.3	---	Y	55016
229390_at	2.64028	0.00272014	0.0230675	FAM26F	family with sequence similarity 26, member F	chr6q22.1	---	Y	441168
229391_s_at	1.78908	0.00741914	0.0377236	FAM26F	family with sequence similarity 26, member F	chr6q22.1	---	Y	441168
229450_at	3.07152	0.000139847	0.00742317	IFIT3	interferon-induced protein with tetratricopeptide repeats 3	chr10q24	---	N	3437
229484_at	-1.20519	7.94841e-05	0.00623894	PPM1J	protein phosphatase, Mg2+/Mn2+ dependent, 1J	chr1p13.2	---	N	333926
229560_at	1.78096	0.00513916	0.0311586	TLR8	toll-like receptor 8	chrXp22	---	Y	51311
229799_s_at	1.62469	0.000902242	0.0145126	NCAM1	neural cell adhesion molecule 1	chr11q23.1	---	N	4684
229800_at	2.42189	0.00486399	0.0305327	DCLK1	Doublecortin-like kinase 1	chr13q13	---	N	9201
229872_s_at	1.14415	0.00284574	0.0233025	LOC100132999	hypothetical protein LOC100132999	chr1q21.2	---	N	100132999
230036_at	1.5427	0.000954555	0.0146891	SAMD9L	sterile alpha motif domain containing 9-like	chr7q21.2	---	N	219285
230352_at	1.10213	0.00136558	0.0168715	PRPS2	Phosphoribosyl pyrophosphate synthetase 2	chrXp22.3-p22.2	Nucleotide_Metabolism // GenMAPP	N	5634
230391_at	1.78344	0.00416104	0.0282416	CD84	CD84 molecule	chr1q24	---	Y	8832
230422_at	2.28766	0.000328131	0.0102879	FPR3	formyl peptide receptor 3	chr19q13.3-q13.4	GPCRDB_Class_A_Rhodopsin-like // GenMAPP /// Peptide_GPCRs // GenMAPP	Y	2359
230467_at	-1.24972	0.00164235	0.0183761	TMEM52	transmembrane protein 52	chr1p36.33	---	Y	339456
230479_at	-1.10089	0.00473653	0.0300892	---	---	---	---	N	---
230550_at	2.07427	0.00069933	0.0132049	MS4A6A	membrane-spanning 4-domains, subfamily A, member 6A	chr11q12.1	---	Y	64231
230671_at	-1.00496	0.00091248	0.0145126	LOC100288685	Hypothetical protein LOC100288685	chr5p15.33	---	N	100288685
230741_at	2.02154	0.00213425	0.0203512	---	---	---	---	N	---
230893_at	-1.03259	0.00576162	0.0329565	DNAJC21	DnaJ (Hsp40) homolog, subfamily C, member 21	chr5p13.2	---	N	134218
230915_at	-1.20995	0.000521663	0.0118997	DHRS7C	dehydrogenase/reductase (SDR family) member 7C	chr17p13.1	---	Y	201140
230925_at	1.29834	0.00396699	0.0277065	APBB1IP	amyloid beta (A4) precursor protein-binding, family B, member 1 interacting protein	chr10p12.1	---	N	54518
231035_s_at	1.3617	0.0106839	0.0455561	---	---	---	---	N	---
231577_s_at	3.22366	8.08732e-05	0.00623894	GBP1	guanylate binding protein 1, interferon-inducible, 67kDa	chr1p22.2	---	N	2633
231792_at	-1.03734	0.00361083	0.026704	MYLK2	myosin light chain kinase 2	chr20q13.31	Integrin-mediated_cell_adhesion_KEGG // GenMAPP /// Smooth_muscle_contraction // GenMAPP	N	85366
231828_at	1.37367	0.00496811	0.030858	LOC253039	hypothetical LOC253039	chr9q33.2	---	N	253039
231916_at	-1.56799	0.00434906	0.0289355	EXOSC6	exosome component 6	chr16q22.1	---	N	118460
232024_at	1.68885	0.000915482	0.0145126	GIMAP2	GTPase, IMAP family member 2	chr7q36.1	---	Y	26157
232244_at	-1.27956	0.00592882	0.0334881	KIAA1161	KIAA1161	chr9p13.3	---	Y	57462
232289_at	-1.24984	0.000254642	0.00948841	KCNJ12	potassium inwardly-rectifying channel, subfamily J, member 12	chr17p11.2	---	Y	3768
232543_x_at	1.12796	0.00812095	0.0394325	ARHGAP9	Rho GTPase activating protein 9	chr12q14	---	N	64333
232617_at	1.63212	0.00132619	0.0167203	CTSS	cathepsin S	chr1q21	---	N	1520
232843_s_at	1.67633	0.00605503	0.0339719	DOCK8	dedicator of cytokinesis 8	chr9p24.3	---	N	81704
232892_at	-1.3204	0.000649726	0.012783	C20orf166	chromosome 20 open reading frame 166	chr20q13.33	---	N	128826
232914_s_at	1.21046	0.0109787	0.0462746	SYTL2	synaptotagmin-like 2	chr11q14	---	N	54843
234764_x_at	2.57479	0.00820491	0.0396593	IGLV1-44	Immunoglobulin lambda variable 1-44	chr22q11.2	---	N	28823
234987_at	1.574	0.00262287	0.0226271	---	---	---	---	N	---
235019_at	1.44531	0.000591357	0.0124059	CPM	carboxypeptidase M	chr12q14.3	---	N	1368
235199_at	1.14365	0.000953273	0.0146891	RNF125	ring finger protein 125	chr18q12.1	---	N	54941
235276_at	2.2429	0.000564197	0.0122062	EPSTI1	epithelial stromal interaction 1 (breast)	chr13q13.3	---	N	94240
235309_at	-1.03099	7.32138e-05	0.00615586	RPS15A	Ribosomal protein S15a	chr16p	---	N	6210
235343_at	1.87153	0.011035	0.0464117	VASH2	vasohibin 2	chr1q32.3	---	N	79805
235352_at	1.62822	0.00113365	0.0156023	---	---	---	---	N	---
235371_at	1.71937	0.00416183	0.0282416	GXYLT2	glucoside xylosyltransferase 2	chr3p13	---	Y	727936
235379_at	-1.10754	0.000135883	0.00742317	---	---	---	---	N	---
235458_at	1.40719	0.00117627	0.0158992	HAVCR2	hepatitis A virus cellular receptor 2	chr5q33.3	---	Y	84868
235529_x_at	1.30599	0.000897702	0.0145126	---	---	---	---	N	---
235561_at	-1.30997	0.000103349	0.00697747	TXNL1	thioredoxin-like 1	chr18q21.31	---	N	9352
235593_at	1.27969	0.00187614	0.0193538	ZEB2	zinc finger E-box binding homeobox 2	chr2q22.3	TGF_Beta_Signaling_Pathway // GenMAPP	N	9839
235619_at	-1.33602	0.00213874	0.0203512	LOC285986	hypothetical protein LOC285986	chr7q21.3	---	N	285986
235643_at	1.25612	0.00531294	0.0317257	SAMD9L	sterile alpha motif domain containing 9-like	chr7q21.2	---	N	219285
235706_at	1.17986	0.000118689	0.00718765	CPM	carboxypeptidase M	chr12q14.3	---	N	1368
235733_at	1.3461	0.00444413	0.029178	GXYLT2	glucoside xylosyltransferase 2	chr3p13	---	N	727936
235964_x_at	1.37852	0.00117692	0.0158992	---	---	---	---	N	---
236038_at	-1.29985	0.00160906	0.0181771	---	---	---	---	N	---
236285_at	1.79371	0.0110275	0.0464117	KLHDC7B	kelch domain containing 7B	chr22q13.33	---	N	113730
236313_at	1.25516	0.00447757	0.0292991	CDKN2B	cyclin-dependent kinase inhibitor 2B (p15, inhibits CDK4)	chr9p21	G1_to_S_cell_cycle_Reactome // GenMAPP	N	1030
236439_at	-1.63424	0.00720802	0.037037	---	---	---	---	N	---
236565_s_at	1.19739	0.00167612	0.018612	LARP6	La ribonucleoprotein domain family, member 6	chr15q23	---	N	55323
237215_s_at	-1.47429	0.000713086	0.0132049	TFRC	transferrin receptor (p90, CD71)	chr3q29	---	Y	7037
237721_s_at	-1.10153	0.0104217	0.0449404	ASB4	ankyrin repeat and SOCS box-containing 4	chr7q21-q22	---	N	51666
238025_at	1.30183	7.9413e-05	0.00623894	MLKL	mixed lineage kinase domain-like	chr16q23.1	---	N	197259
238327_at	1.43524	0.000949499	0.0146884	ODF3B	outer dense fiber of sperm tails 3B	chr22q13.33	---	N	440836
238668_at	1.98091	0.00470933	0.0300771	---	---	---	---	N	---
238725_at	1.46819	0.00303357	0.0241327	IRF1	interferon regulatory factor 1	chr5q31.1	Apoptosis // GenMAPP	N	3659
239132_at	-1.48291	0.00503667	0.0309468	NOS1	Nitric oxide synthase 1 (neuronal)	chr12q24.2-q24.31	Smooth_muscle_contraction // GenMAPP	N	4842
239294_at	1.69644	0.00558848	0.0325692	---	---	---	---	N	---
239537_at	1.56237	0.00396732	0.0277065	ST8SIA2	ST8 alpha-N-acetyl-neuraminide alpha-2,8-sialyltransferase 2	chr15q26	---	Y	8128
239587_at	1.61746	0.00181685	0.0192278	---	---	---	---	N	---
239644_at	-1.14415	2.60462e-05	0.00477215	---	---	---	---	N	---
239694_at	-1.22971	0.00129418	0.0166642	TRIM7	tripartite motif-containing 7	chr5q35.3	---	N	81786
239979_at	1.30783	0.00282515	0.0232792	---	---	---	---	N	---
240244_at	1.95199	0.0103569	0.0448138	---	---	---	---	N	---
240306_at	-1.02866	0.000280436	0.00972172	---	---	---	---	N	---
240869_at	1.01956	0.0110857	0.0464254	---	---	---	---	N	---
241353_s_at	1.27637	0.000427232	0.0111368	---	---	---	---	N	---
241365_at	-1.02585	0.00634362	0.03463	---	---	---	---	N	---
241869_at	1.57823	0.00621904	0.0344797	APOL6	apolipoprotein L, 6	chr22q12.3	---	Y	80830
242907_at	1.75004	0.00189747	0.0193538	---	---	---	---	N	---
243023_at	-1.4476	0.000306619	0.0102017	---	---	---	---	N	---
243271_at	1.01022	0.00812459	0.0394325	---	---	---	---	N	---
243610_at	-1.68539	0.00320361	0.0249108	C9orf135	chromosome 9 open reading frame 135	chr9q21.12	---	N	138255
244050_at	1.46134	0.00183801	0.0192677	PTPLAD2	protein tyrosine phosphatase-like A domain containing 2	chr9p21.3	---	Y	401494
32128_at	3.09742	0.00196174	0.0196161	CCL18	chemokine (C-C motif) ligand 18 (pulmonary and activation-regulated)	chr17q11.2	---	N	6362
33304_at	1.42364	0.00295589	0.0237039	ISG20	interferon stimulated exonuclease gene 20kDa	chr15q26	---	N	3669
34210_at	2.41117	0.00589859	0.0334139	CD52	CD52 molecule	chr1p36	---	Y	1043
34471_at	3.84634	0.00430469	0.028811	MYH8	myosin, heavy chain 8, skeletal muscle, perinatal	chr17p13.1	Striated_muscle_contraction // GenMAPP	N	4626
38241_at	2.34773	0.000810451	0.0138954	BTN3A3	butyrophilin, subfamily 3, member A3	chr6p21.3	---	Y	10384
39248_at	1.08608	0.00542846	0.0320514	AQP3	aquaporin 3 (Gill blood group)	chr9p13	---	Y	360
44673_at	1.03404	1.94128e-05	0.0040649	SIGLEC1	sialic acid binding Ig-like lectin 1, sialoadhesin	chr20p13	---	Y	6614
53720_at	1.15897	0.00138754	0.0170548	C19orf66	chromosome 19 open reading frame 66	chr19p13.2	---	N	55337
AFFX-HUMISGF3A/M97935_3_at	2.29022	0.000117596	0.00718765	STAT1	signal transducer and activator of transcription 1, 91kDa	chr2q32.2	---	N	6772
AFFX-HUMISGF3A/M97935_5_at	2.59307	0.000209591	0.0083594	STAT1	signal transducer and activator of transcription 1, 91kDa	chr2q32.2	---	N	6772
AFFX-HUMISGF3A/M97935_MA_at	2.43919	0.000103537	0.00697747	STAT1	signal transducer and activator of transcription 1, 91kDa	chr2q32.2	---	N	6772
AFFX-HUMISGF3A/M97935_MB_at	2.71607	0.000327571	0.0102879	STAT1	signal transducer and activator of transcription 1, 91kDa	chr2q32.2	---	N	6772
