# Supplementary material for: Genomic signatures characterize leukocyte infiltration in myositis muscles
Source: BMC Med Genomics. 2012 Nov 21;5:53. doi: 10.1186/1755-8794-5-53 (PMC3541209; doi:10.1186/1755-8794-5-53)
Supplement: Additional file 3 — Table S2. Numbers of the differentially expressed transcripts in the subclasses of myositis compared to normal controls. [file 1755-8794-5-53-S3.xls]

## Sheet: Sheet1
Table S2: Numbers of the differentially expressed transcripts in the subclasses of myositis compared to the normal control
	IBM	DM	PM	NM
# Down-regulated	22	1	5	0
# Up-regulated	552	59	103	2
