# Supplementary material for: Genomic signatures characterize leukocyte infiltration in myositis muscles
Source: BMC Med Genomics. 2012 Nov 21;5:53. doi: 10.1186/1755-8794-5-53 (PMC3541209; doi:10.1186/1755-8794-5-53)
Supplement: Additional file 4 — Table S3. 69 differentially expressed miRNAs in myositis compared to normal controls. [file 1755-8794-5-53-S4.xls]

## Sheet: sheet1
Table S3. 69 differentially expressed miRNAs in myositis compared to the normal control
ProbeID	log2(FC)	P value	Adj-P value
hsa-miR-155	2.96452	7.55234e-05	0.000650663
hsa-miR-146b-5p	2.653	7.86592e-05	0.00065258
hsa-miR-146a	2.15627	0.000812401	0.00349957
hsa-miR-432	1.69637	0.0170703	0.0472068
hsa-miR-21	1.27517	0.000315537	0.00164373
hsa-miR-24	-1.00518	0.000213223	0.00122467
hsa-let-7g	-1.0313	0.00541898	0.0180499
hsa-miR-126*	-1.06115	0.0107066	0.0323865
hsa-miR-345	-1.06636	0.00505775	0.0171657
hsa-miR-489	-1.07177	0.0109883	0.0323865
hsa-miR-92	-1.10402	0.00788764	0.0248849
hsa-let-7d	-1.1334	0.00363432	0.0127201
hsa-miR-149	-1.14378	0.0136373	0.0391635
hsa-miR-27a	-1.14449	0.000845663	0.00357412
hsa-miR-196b	-1.16154	0.000356143	0.00181309
hsa-miR-190	-1.16431	0.0107636	0.0323865
hsa-miR-520h	-1.17381	0.00339498	0.0121159
hsa-miR-197	-1.17529	0.000271432	0.00144764
hsa-miR-328	-1.21828	0.000190873	0.00116485
hsa-miR-181c	-1.21969	0.00127802	0.00511208
hsa-miR-423	-1.25045	2.96527e-05	0.000276814
hsa-miR-186	-1.27545	2.76164e-05	0.000276814
hsa-miR-518f	-1.27754	0.000142655	0.000926051
hsa-miR-26b	-1.28546	0.000128597	0.000872897
hsa-miR-32	-1.29012	0.00133465	0.00524494
hsa-miR-486-5p	-1.33214	0.000808894	0.00349957
hsa-miR-26a	-1.34183	8.599e-05	0.000664198
hsa-miR-145	-1.34815	0.0136247	0.0391635
hsa-miR-504	-1.35015	1.03933e-05	0.000166292
hsa-miR-331-3p	-1.3762	9.4032e-05	0.000702105
hsa-miR-512-3p	-1.41567	0.0109258	0.0323865
hsa-miR-99a	-1.43498	2.96586e-05	0.000276814
hsa-miR-29a	-1.44732	1.5157e-05	0.000212199
hsa-miR-340	-1.46524	0.000786318	0.00349957
hsa-miR-518e	-1.46548	0.000611584	0.00291479
hsa-miR-23b	-1.46729	0.000117892	0.000837281
hsa-miR-189	-1.51389	0.0156668	0.043867
hsa-miR-361-5p	-1.56569	0.000257058	0.00143952
hsa-miR-594	-1.57216	0.00247528	0.00908954
hsa-miR-98	-1.57233	8.1847e-05	0.000654776
hsa-miR-572	-1.6335	0.00209209	0.00794286
hsa-miR-22	-1.64159	0.000203774	0.00120119
hsa-miR-30b	-1.66581	1.67629e-06	8.17041e-05
hsa-miR-491	-1.78912	0.000119612	0.000837281
hsa-miR-30a	-1.81446	2.65018e-06	8.17041e-05
hsa-miR-30c	-1.82019	3.26832e-06	8.17041e-05
hsa-let-7f	-1.831	0.000420998	0.00209564
hsa-miR-29c	-1.85233	9.54058e-06	0.000166292
hsa-miR-30d	-1.85566	2.88459e-06	8.17041e-05
hsa-miR-27b	-1.87015	3.64751e-06	8.17041e-05
hsa-miR-579	-1.88962	0.000144695	0.000926051
hsa-miR-30e-5p	-1.8943	1.16653e-05	0.000174202
hsa-miR-101	-1.93682	2.42447e-06	8.17041e-05
hsa-miR-133b	-1.96722	0.00225375	0.00841401
hsa-miR-30a*	-1.98314	2.43868e-06	8.17041e-05
hsa-miR-296-5p	-1.98433	1.02952e-05	0.000166292
hsa-miR-95	-1.99046	0.000776047	0.00349957
hsa-miR-30e*	-2.05205	3.42279e-06	8.17041e-05
hsa-miR-365	-2.29765	1.08632e-06	8.17041e-05
hsa-miR-616*	-2.37668	2.33082e-05	0.00024862
hsa-miR-378*	-2.39781	2.08862e-05	0.000247045
hsa-miR-1	-2.41165	0.000270122	0.00144764
hsa-miR-133a	-2.5138	2.19059e-05	0.000247045
hsa-miR-597	-2.54841	7.01519e-06	0.000142855
hsa-miR-128b	-2.60224	2.20576e-05	0.000247045
hsa-miR-422b	-2.60836	1.85273e-05	0.000244124
hsa-miR-193b	-2.64904	2.86679e-06	8.17041e-05
hsa-miR-422a	-2.66115	3.1964e-05	0.000286397
hsa-miR-135a	-3.72958	0.000192408	0.00116485
