# Supplementary material for: Genomic signatures characterize leukocyte infiltration in myositis muscles
Source: BMC Med Genomics. 2012 Nov 21;5:53. doi: 10.1186/1755-8794-5-53 (PMC3541209; doi:10.1186/1755-8794-5-53)
Supplement: Additional file 5 — Table S4. List of the gene members of the clusters A-E. [file 1755-8794-5-53-S5.xls]

## Sheet: probes
Table S4. List of the gene members of the clusters A-E
Probeset.ID	Gene.Symbol	Gene.Title	Chromosomal.Location	Pathway	Trans.Membrane	Entrez.Gene
Cluster A
228531_at	SAMD9	sterile alpha motif domain containing 9	chr7q21.2	---	N	54809
219684_at	RTP4	receptor (chemosensory) transporter protein 4	chr3q27.3	---	N	64108
219209_at	IFIH1	interferon induced with helicase C domain 1	chr2q24	---	N	64135
218986_s_at	DDX60	DEAD (Asp-Glu-Ala-Asp) box polypeptide 60	chr4q32.3	---	N	55601
202411_at	IFI27	interferon, alpha-inducible protein 27	chr14q32	---	Y	3429
204698_at	ISG20	interferon stimulated exonuclease gene 20kDa	chr15q26	---	N	3669
224701_at	PARP14	poly (ADP-ribose) polymerase family, member 14	chr3q21.1	---	N	54625
218543_s_at	PARP12	poly (ADP-ribose) polymerase family, member 12	chr7q34	---	N	64761
203595_s_at	IFIT5	interferon-induced protein with tetratricopeptide repeats 5	chr10q23.31	---	N	24138
203882_at	IRF9	interferon regulatory factor 9	chr14q11.2	---	N	10379
227609_at	EPSTI1	epithelial stromal interaction 1 (breast)	chr13q13.3	---	Y	94240
202869_at	OAS1	2',5'-oligoadenylate synthetase 1, 40/46kDa	chr12q24.1	---	N	4938
Cluster B
215946_x_at	IGLL3	immunoglobulin lambda-like polypeptide 3	chr22q11.2|22q11.23	---	N	91353
211798_x_at	IGLJ3	immunoglobulin lambda joining 3	chr22q11.1-q11.2	---	N	28831
214777_at	IGKV4-1	immunoglobulin kappa variable 4-1	chr2p12	---	N	28908
213502_x_at	LOC91316	glucuronidase, beta/immunoglobulin lambda-like polypeptide 1 pseudogene	chr22q11.23	---	N	91316
234764_x_at	IGLV1-44	Immunoglobulin lambda variable 1-44	chr22q11.2	---	N	28823
Cluster C
204891_s_at	LCK	lymphocyte-specific protein tyrosine kinase	chr1p34.3	Inflammatory_Response_Pathway // GenMAPP	N	3932
205831_at	CD2	CD2 molecule	chr1p13.1	---	Y	914
219386_s_at	SLAMF8	SLAM family member 8	chr1q23.2	---	Y	56833
227266_s_at	FYB	FYN binding protein	chr5p13.1	---	N	2533
206666_at	GZMK	granzyme K (granzyme 3; tryptase II)	chr5q11-q12	---	Y	3003
227346_at	IKZF1	IKAROS family zinc finger 1 (Ikaros)	chr7p13-p11.1	---	N	10320
205821_at	KLRK1	killer cell lectin-like receptor subfamily K, member 1	chr12p13.2-p12.3	---	Y	22914
206991_s_at	CCR5	chemokine (C-C motif) receptor 5	chr3p21.31	GPCRDB_Class_A_Rhodopsin-like // GenMAPP /// GPCRDB_Other // GenMAPP /// Peptide_GPCRs // GenMAPP	Y	1234
204116_at	IL2RG	interleukin 2 receptor, gamma (severe combined immunodeficiency)	chrXq13.1	Inflammatory_Response_Pathway // GenMAPP	Y	3561
213416_at	ITGA4	integrin, alpha 4 (antigen CD49D, alpha 4 subunit of VLA-4 receptor)	chr2q31.3	Integrin-mediated_cell_adhesion_KEGG // GenMAPP	Y	3676
212588_at	PTPRC	protein tyrosine phosphatase, receptor type, C	chr1q31-q32	---	Y	5788
222838_at	SLAMF7	SLAM family member 7	chr1q23.1-q24.1	---	Y	57823
209823_x_at	HLA-DQB1	major histocompatibility complex, class II, DQ beta 1	chr6p21.3	---	Y	3119
205488_at	GZMA	granzyme A (granzyme 1, cytotoxic T-lymphocyte-associated serine esterase 3)	chr5q11-q12	---	N	3001
216834_at	RGS1	regulator of G-protein signaling 1	chr1q31	Calcium_regulation_in_cardiac_cells // GenMAPP /// Smooth_muscle_contraction // GenMAPP	N	5996
205269_at	LCP2	lymphocyte cytosolic protein 2 (SH2 domain containing leukocyte protein of 76kDa)	chr5q33.1-qter	---	N	3937
34210_at	CD52	CD52 molecule	chr1p36	---	Y	1043
Cluster D
208885_at	LCP1	lymphocyte cytosolic protein 1 (L-plastin)	chr13q14.3	---	N	3936
203416_at	CD53	CD53 molecule	chr1p13	---	Y	963
213160_at	DOCK2	dedicator of cytokinesis 2	chr5q35.1	---	N	1794
202803_s_at	ITGB2	integrin, beta 2 (complement component 3 receptor 3 and 4 subunit)	chr21q22.3	Integrin-mediated_cell_adhesion_KEGG // GenMAPP	Y	3689
229560_at	TLR8	toll-like receptor 8	chrXp22	---	Y	51311
208306_x_at	HLA-DRB1	Major histocompatibility complex, class II, DR beta 1	chr6p21.3	---	Y	3123
217388_s_at	KYNU	kynureninase (L-kynurenine hydrolase)	chr2q22.2	---	N	8942
204118_at	CD48	CD48 molecule	chr1q21.3-q22	---	Y	962
226219_at	ARHGAP30	Rho GTPase activating protein 30	chr1q23.3	---	N	257106
207655_s_at	BLNK	B-cell linker	chr10q23.2-q23.33	---	N	29760
219505_at	CECR1	cat eye syndrome chromosome region, candidate 1	chr22q11.2	---	Y	51816
204774_at	EVI2A	ecotropic viral integration site 2A	chr17q11.2	---	Y	2123
226818_at	MPEG1	macrophage expressed 1	chr11q12.1	---	Y	219972
204137_at	GPR137B	G protein-coupled receptor 137B	chr1q42-q43	---	Y	7107
204192_at	CD37	CD37 molecule	chr19q13.3	---	Y	951
226525_at	STK17B	serine/threonine kinase 17b	chr2q32.3	---	N	9262
218035_s_at	RBM47	RNA binding motif protein 47	chr4p13-p12	---	N	54502
203932_at	HLA-DMB	major histocompatibility complex, class II, DM beta	chr6p21.3	---	Y	3109
211742_s_at	EVI2B	ecotropic viral integration site 2B	chr17q11.2	---	Y	2124
201721_s_at	LAPTM5	lysosomal protein transmembrane 5	chr1p34	---	Y	7805
204912_at	IL10RA	interleukin 10 receptor, alpha	chr11q23	---	Y	3587
204446_s_at	ALOX5	arachidonate 5-lipoxygenase	chr10q11.2	Eicosanoid_Synthesis // GenMAPP	N	240
221210_s_at	NPL	N-acetylneuraminate pyruvate lyase (dihydrodipicolinate synthase)	chr1q25	---	N	80896
210895_s_at	CD86	CD86 molecule	chr3q21	Inflammatory_Response_Pathway // GenMAPP	Y	942
219279_at	DOCK10	dedicator of cytokinesis 10	chr2q36.2	---	N	55619
203474_at	IQGAP2	IQ motif containing GTPase activating protein 2	chr5q13.3	G13_Signaling_Pathway // GenMAPP	N	10788
203923_s_at	CYBB	cytochrome b-245, beta polypeptide	chrXp21.1	---	Y	1536
201137_s_at	HLA-DPB1	major histocompatibility complex, class II, DP beta 1	chr6p21.3	---	Y	3115
1554899_s_at	FCER1G	Fc fragment of IgE, high affinity I, receptor for; gamma polypeptide	chr1q23	---	Y	2207
217028_at	CXCR4	chemokine (C-X-C motif) receptor 4	chr2q21	GPCRDB_Class_A_Rhodopsin-like // GenMAPP /// Peptide_GPCRs // GenMAPP	Y	7852
214511_x_at	FCGR1B	Fc fragment of IgG, high affinity Ib, receptor (CD64)	chr1p11.2	---	Y	2210
202957_at	HCLS1	hematopoietic cell-specific Lyn substrate 1	chr3q13	---	N	3059
224583_at	COTL1	coactosin-like 1 (Dictyostelium)	chr16q24.1	---	N	23406
205988_at	CD84	CD84 molecule	chr1q24	---	Y	8832
205786_s_at	ITGAM	integrin, alpha M (complement component 3 receptor 3 subunit)	chr16p11.2	Integrin-mediated_cell_adhesion_KEGG // GenMAPP	Y	3684
226142_at	GLIPR1	GLI pathogenesis-related 1	chr12q21.2	---	Y	11010
202902_s_at	CTSS	cathepsin S	chr1q21	---	N	1520
221802_s_at	KIAA1598	KIAA1598	chr10q25.3	---	N	57698
210260_s_at	TNFAIP8	tumor necrosis factor, alpha-induced protein 8	chr5q23.1	---	N	25816
202664_at	WIPF1	WAS/WASL interacting protein family, member 1	chr2q31.1	---	N	7456
225502_at	DOCK8	dedicator of cytokinesis 8	chr9p24.3	---	N	81704
219648_at	MREG	melanoregulin	chr2q35	---	N	55686
213915_at	NKG7	natural killer cell group 7 sequence	chr19q13.41	---	Y	4818
224964_s_at	GNG2	guanine nucleotide binding protein (G protein), gamma 2	chr14q21	Calcium_regulation_in_cardiac_cells // GenMAPP /// Smooth_muscle_contraction // GenMAPP	N	54331
220532_s_at	TMEM176B	transmembrane protein 176B	chr7q36.1	---	Y	28959
Cluster E
211529_x_at	HLA-G	major histocompatibility complex, class I, G	chr6p21.3	Proteasome_Degradation // GenMAPP	Y	3135
211911_x_at	HLA-B	major histocompatibility complex, class I, B	chr6p21.3	Proteasome_Degradation // GenMAPP	Y	3106
204806_x_at	HLA-F	major histocompatibility complex, class I, F	chr6p21.3	Proteasome_Degradation // GenMAPP	Y	3134
215313_x_at	HLA-A	major histocompatibility complex, class I, A	chr6p21.3	Proteasome_Degradation // GenMAPP	Y	3105
211799_x_at	HLA-C	major histocompatibility complex, class I, C	chr6p21.3	Proteasome_Degradation // GenMAPP	Y	3107
202307_s_at	TAP1	transporter 1, ATP-binding cassette, sub-family B (MDR/TAP)	chr6p21.3	---	Y	6890
202748_at	GBP2	guanylate binding protein 2, interferon-inducible	chr1p22.2	---	N	2634
226474_at	NLRC5	NLR family, CARD domain containing 5	chr16q13	---	N	84166
1552701_a_at	CARD16	caspase recruitment domain family, member 16	---	---	N	114769
200923_at	LGALS3BP	lectin, galactoside-binding, soluble, 3 binding protein	chr17q25	---	N	3959
209846_s_at	BTN3A2	butyrophilin, subfamily 3, member A2	chr6p22.1	---	Y	11118
214791_at	SP140L	SP140 nuclear body protein-like	chr2q37.1	---	N	93349
