# Supplementary material for: Genomic signatures characterize leukocyte infiltration in myositis muscles
Source: BMC Med Genomics. 2012 Nov 21;5:53. doi: 10.1186/1755-8794-5-53 (PMC3541209; doi:10.1186/1755-8794-5-53)
Supplement: Additional file 6 — Table S5. Overexpressed transcripts after adjustment with the leukocyte index. [file 1755-8794-5-53-S6.xls]

## Sheet: Sheet 1
Table S5. Overexpressed transcripts after adjusted by the leukocyte index
Probeset.ID	Gene.Symbol	Pathway	Trans.Membrane
1405_i_at	CCL5	---	Y
1555778_a_at	POSTN	---	N
202269_x_at	GBP1	---	N
202270_at	GBP1	---	N
202953_at	C1QB	Complement_Activation_Classical // GenMAPP	Y
203915_at	CXCL9	---	Y
204070_at	RARRES3	---	Y
204533_at	CXCL10	---	Y
205132_at	ACTC1	Smooth_muscle_contraction // GenMAPP	N
205890_s_at	GABBR1 /// UBD	GPCRDB_Class_C_Metabotropic_glutamate_pheromone // GenMAPP	N
205940_at	MYH3	Striated_muscle_contraction // GenMAPP	N
206082_at	HCP5	---	N
206304_at	MYBPH	G13_Signaling_Pathway // GenMAPP	N
206407_s_at	CCL13	---	N
206717_at	MYH8	Striated_muscle_contraction // GenMAPP	N
209040_s_at	PSMB8	Proteasome_Degradation // GenMAPP	N
209138_x_at	IGL@	---	N
209924_at	CCL18	---	N
209969_s_at	STAT1	---	N
210809_s_at	POSTN	---	N
211122_s_at	CXCL11	---	Y
211430_s_at	IGH@ /// IGHG1	Inflammatory_Response_Pathway // GenMAPP	Y
212592_at	IGJ	---	N
212671_s_at	HLA-DQA1 /// HLA-DQA2	---	Y
214038_at	CCL8	---	N
214669_x_at	IGKC	---	N
214677_x_at	CYAT1 /// IGLV1-44	---	N
215121_x_at	CYAT1 /// IGLV1-44	---	N
215176_x_at	IGK@ /// IGKC	---	N
215379_x_at	IGLV1-44	---	N
215389_s_at	TNNT2	Striated_muscle_contraction // GenMAPP	N
217022_s_at	IGH@	Inflammatory_Response_Pathway // GenMAPP	N
219607_s_at	MS4A4A	---	Y
221651_x_at	IGK@ /// IGKC	---	N
221671_x_at	IGK@ /// IGKC	---	N
223343_at	MS4A7	---	Y
224795_x_at	IGK@ /// IGKC	---	N
225353_s_at	C1QC	Complement_Activation_Classical // GenMAPP	N
231577_s_at	GBP1	---	N
32128_at	CCL18	---	N
34471_at	MYH8	Striated_muscle_contraction // GenMAPP	N
