# Supplementary material for: Genomic signatures characterize leukocyte infiltration in myositis muscles
Source: BMC Med Genomics. 2012 Nov 21;5:53. doi: 10.1186/1755-8794-5-53 (PMC3541209; doi:10.1186/1755-8794-5-53)
Supplement: Additional file 7 — Table S6. Subclass-specific overexpressed transcripts after adjustment with the leukocyte index. [file 1755-8794-5-53-S7.xls]

## Sheet: sheet 1
Table S6. Subclass-specific overexpressed transcripts after adjusted by the leukocyte index
Contrast	ID	logFC	adj.P.Val	Gene.Symbol
IBM vs Normal	212592_at	4.20319	4.23514e-07	IGJ
	203915_at	3.47258	2.63704e-06	CXCL9
	214677_x_at	3.75117	6.56371e-06	CYAT1 /// IGLV1-44
	215379_x_at	3.32051	1.18075e-05	IGLV1-44
	204533_at	2.30461	1.94581e-05	CXCL10
	32128_at	2.11183	2.12672e-05	CCL18
	211430_s_at	3.97606	2.29132e-05	IGH@ /// IGHG1 /// IGHG2 /// IGHM /// IGHV4-31
	1405_i_at	2.11158	3.10317e-05	CCL5
	209138_x_at	2.75485	5.71824e-05	IGL@
	217022_s_at	3.24649	7.69014e-05	IGH@ /// IGHA1 /// IGHA2 /// LOC100126583
	215121_x_at	2.28024	0.000270148	CYAT1 /// IGLV1-44
	221671_x_at	2.14077	0.000308975	IGK@ /// IGKC
	221651_x_at	2.15477	0.000335	IGK@ /// IGKC
	224795_x_at	2.08355	0.000344014	IGK@ /// IGKC
	214669_x_at	2.31209	0.000400473	IGKC
	206717_at	3.51357	0.000578351	MYH8
	211122_s_at	2.45131	0.000589486	CXCL11
	34471_at	3.45358	0.000606855	MYH8
	215176_x_at	2.55472	0.000784754	IGK@ /// IGKC /// LOC100291464
	205940_at	3.39601	0.00104151	MYH3
	209374_s_at	2.54556	0.00112341	IGHM
	211644_x_at	2.17041	0.00373325	IGK@ /// IGKC /// IGKV3-20 /// LOC100291682
	210809_s_at	2.01357	0.020144	POSTN
	213831_at	2.16506	0.0237396	HLA-DQA1
DM vs Normal	229450_at	3.22433	0.0112518	IFIT3
	202270_at	2.10774	0.0112518	GBP1
	202269_x_at	2.18333	0.0112518	GBP1
	209040_s_at	2.19472	0.0112518	PSMB8
	231577_s_at	2.15785	0.0112518	GBP1
	204533_at	2.32079	0.0112518	CXCL10
	209969_s_at	2.40577	0.024343	STAT1
	227609_at	2.14464	0.024343	EPSTI1
	204747_at	2.80642	0.0265092	IFIT3
	205552_s_at	2.63269	0.032473	OAS1
	211122_s_at	2.8176	0.0400155	CXCL11
	205483_s_at	2.80376	0.0409519	ISG15
	204415_at	2.57825	0.0433317	IFI6
	202869_at	2.53666	0.0433317	OAS1
PM vs Normal	212592_at	2.97094	0.000518413	IGJ
	214677_x_at	3.13591	0.000654348	CYAT1 /// IGLV1-44
	211430_s_at	3.56255	0.00075794	IGH@ /// IGHG1 /// IGHG2 /// IGHM /// IGHV4-31
	215379_x_at	2.826	0.000776015	IGLV1-44
	209138_x_at	2.39397	0.00147829	IGL@
	203915_at	2.31461	0.00198371	CXCL9
	215121_x_at	2.03341	0.00305118	CYAT1 /// IGLV1-44
	217022_s_at	2.48057	0.00433038	IGH@ /// IGHA1 /// IGHA2 /// LOC100126583
	215176_x_at	2.18051	0.00824668	IGK@ /// IGKC /// LOC100291464
	205940_at	2.15356	0.0468144	MYH3
