# Supplementary material for: Genomic signatures characterize leukocyte infiltration in myositis muscles
Source: BMC Med Genomics. 2012 Nov 21;5:53. doi: 10.1186/1755-8794-5-53 (PMC3541209; doi:10.1186/1755-8794-5-53)
Supplement: Additional file 8 — Table S7. miRNA-target mRNA pair candidates. [file 1755-8794-5-53-S8.xls]

## Sheet: Sheet 1
Table S7. miRNA-target mRNA pair candidates
ID	Confidence	Probeset.ID	Symbol	r	P.value
hsa-miR-29c	High (predicted)	235371_at	GXYLT2	-0.843863	1.02086e-10
hsa-miR-29c	High (predicted)	212488_at	COL5A1	-0.825423	5.8587e-10
hsa-miR-101	High (predicted)	235593_at	ZEB2	-0.814438	1.51061e-09
hsa-miR-29c	Experimentally Observed, High (predicted)	202310_s_at	COL1A1	-0.803509	3.65135e-09
hsa-let-7f	Experimentally Observed	203595_s_at	IFIT5	-0.802612	3.91608e-09
hsa-miR-29c	High (predicted)	211071_s_at	MLLT11	-0.800945	4.45602e-09
hsa-miR-29c	Experimentally Observed, High (predicted)	202404_s_at	COL1A2	-0.798008	5.57831e-09
hsa-miR-29c	High (predicted)	221730_at	COL5A2	-0.797825	5.65623e-09
hsa-miR-29c	High (predicted)	202998_s_at	LOXL2	-0.79674	6.13945e-09
hsa-let-7f	High (predicted)	202687_s_at	TNFSF10	-0.78089	1.92787e-08
hsa-miR-101	High (predicted)	225842_at	PHLDA1	-0.773542	3.17578e-08
hsa-miR-101	High (predicted)	212464_s_at	FN1	-0.767299	4.78422e-08
hsa-miR-365	High (predicted)	213051_at	ZC3HAV1	-0.766341	5.08909e-08
hsa-let-7f	High (predicted)	209540_at	IGF1	-0.761627	6.86801e-08
hsa-miR-95	High (predicted)	212372_at	MYH10	-0.757238	9.02407e-08
hsa-miR-26a	High (predicted)	202998_s_at	LOXL2	-0.753984	1.10084e-07
hsa-miR-30e*	High (predicted)	235593_at	ZEB2	-0.747276	1.64277e-07
hsa-miR-101	High (predicted)	207173_x_at	CDH11	-0.747124	1.65748e-07
hsa-miR-1	High (predicted)	203151_at	MAP1A	-0.744616	1.91879e-07
hsa-miR-95	High (predicted)	229285_at	RNASEL	-0.74426	1.95883e-07
hsa-miR-30e*	High (predicted)	212658_at	LHFPL2	-0.741309	2.3215e-07
hsa-miR-26a	High (predicted)	211725_s_at	BID	-0.74072	2.40096e-07
hsa-miR-26a	High (predicted)	202404_s_at	COL1A2	-0.730851	4.16384e-07
hsa-miR-101	High (predicted)	213923_at	RAP2B	-0.730476	4.24984e-07
hsa-miR-101	High (predicted)	225189_s_at	RAPH1	-0.729824	4.4034e-07
hsa-miR-29c	High (predicted)	201069_at	MMP2	-0.729138	4.57025e-07
hsa-miR-29c	High (predicted)	202016_at	MEST	-0.721077	7.0198e-07
hsa-miR-1	Experimentally Observed	213982_s_at	RABGAP1L	-0.720381	7.2798e-07
hsa-miR-29c	High (predicted)	225710_at	GNB4	-0.718175	8.16327e-07
hsa-miR-328	High (predicted)	212658_at	LHFPL2	-0.71735	8.51863e-07
hsa-miR-26a	High (predicted)	212372_at	MYH10	-0.716449	8.92218e-07
hsa-miR-22	High (predicted)	201560_at	CLIC4	-0.716409	8.94063e-07
hsa-miR-1	High (predicted)	209540_at	IGF1	-0.714361	9.92637e-07
hsa-miR-29c	High (predicted)	209540_at	IGF1	-0.713772	1.02282e-06
hsa-miR-29c	High (predicted)	225189_s_at	RAPH1	-0.712055	1.11559e-06
hsa-miR-101	High (predicted)	224396_s_at	ASPN	-0.708991	1.30046e-06
hsa-miR-181c	High (predicted)	1559883_s_at	SAMHD1	-0.704413	1.62957e-06
hsa-miR-29c	High (predicted)	202644_s_at	TNFAIP3	-0.701641	1.86433e-06
